# Supplementary material for: GWAS of depression in 4,520 individuals from the Russian population highlights the role of MAGI2 (S-SCAM) in the gut-brain axis
Source: Front Genet. 2023 Jan 4;13:972196. doi: 10.3389/fgene.2022.972196 (PMC9845291; doi:10.3389/fgene.2022.972196)
Supplement: Supplementary file 2 [file Table1.XLSX]

## Sheet: Contents
Name	Description
Supplementary Table 1	Phenotypic characteristics of the cohort
Supplementary Table 2	Replication analysis data
Supplementary Table 2a	Information on the GWAS studies considered in replication analysis: first authors, names of the studies, their years of publication, reported traits and links to GWAS Catalog
Supplementary Table 2b	MAGI2 peak locus replication data: p-values for variants in the peak locus in the studies considered in replication analysis and in the current study with quantitative HADS scale
Supplementary Table 2c	MAGI2 peak locus variants, which surpassed p-value threshold for replication (1.1x10-4) in the Coleman et al., 2020 study (replication was unsucessful for genome-wide significant variants)
Supplementary Table 3	Imputation accuracy evaliation: allele frequencies for the leading variant (rs521851) in imputed data and the whole-genome reference panel
Supplementary Table 4	POSTGAP output for the variants, which achieved genome-wide significance (P<5x10-8) and the variants in linkage disequilibrium with them shows association solely with MAGI2
	Explanation of the output:
	ld_snp_rsID - rsID of putative causal SNP (LD SNP) being tested
	chrom, pos - variant location (GRCh37)
	GRCh38_chrom, GRCh38_pos - variant location in GRCh38 coordinates
	afr, amr, eas, eur, sas - 1000 Genomes MAF across the corresponding populations
	gene_symbol - HGNC symbol of gene being tested
	gene_id - Ensembl ID of gene being tested
	gene_chrom - Chromosome name of gene being tested
	tss - Position on the chromosome of TSS of gene being tested
	GRCh38_gene_chrom, GRCh38_gene_pos - gene position in GRCh38 coordinates
	score - Stopgap V2G score tying LD SNP to gene
	rank - Rank of gene's V2G score among other genes tied to LD SNP
	r2 - r2 measure of linkage disequilibrium with the corresponding GWAS variant
	gwas_snp - rs id of the genome-wide significant variant in the quantitative HADS study with which the variant is in LD
	gwas_pvalue - p-value of the variant in gwas_snp column in the quantitative HADS study
	gwas_beta - beta value for the variant in the quantitative HADS study
	ls_snp_is_gwas_snp - identifies whether the variant in the fiels ld_snp_srID is also GWAS SNP considered
	vep_terms - Variant Effect Predictor (VEP) consequence terms associated to LD SNP
	vep_sum
	Sum of consequence impacts of LD SNP across all transcripts of gene: 'HIGH': 4, 'MEDIUM': 3, 'LOW': 2, 'MODIFIER': 1, 'MODERATE': 1
	GTEx_{tissue name} - 1 - pvalue of association between the LD SNP and the Gene in GTEx for that tissue
	VEP
	Max of consequence impacts of LD SNP across all transcripts of gene: 'HIGH': 4, 'MEDIUM': 3, 'LOW': 2, 'MODIFIER': 1, 'MODERATE': 1
	Fantom5 - Maximum score of FANTOM5 link between LD SNP and gene, normalised for FDR
	DHS - Maximum score of ENCODE DHS link between LD SNP and gene, normalised for FDR
	PCHiC - Maximum score of CHiCAGO links between LD SNP and gene across tissues, normalised for FDR
	Nearest - 1 if gene has the nearest protein-coding TSS to LD SNP, 0 otherwise
	Regulome - 1 if LD SNP is of Category 1 or 2, 0.5 if LD SNP in Category 3
	GERP - GERP conservation score across mammalian species
Supplementary Table 5	List of the features used for GPrior training: names of the features and their sources of information on these features.
	Sources of features:
	POSTGAP/GPrior default - features which are determined by default during Post-GWAS analysis pipeline
	Allen Brain Atlas data (ABAData) - human brain region expression data from Allen Brain Atlas provided with the R package ABAData
	Dropvis - expression data across mouse brain cell types from Dropviz
	nExpresso - expression data across mouse brain cell types from NeuroExpresso
Supplementary Table 6	The training and the valiation sets of genes used in the GPrior prioritization procedure verification (Gene symbols are reported in HUGO gene nomenclature)
Supplementary Table 7	Results of SUPERGNOVA local genetic covariance between IBD (ieu a 294) and depression identified with qualitative HADS and DSM scales. The regions which display covariance with p<0.05 are listed. The depression scales, for which the regions were identified are reported in depression_scale column.
	Explanation of the output:
	chr: The chromosome.
	start: The start position of the genomic region from the input genome partition file.
	end: The end position of the genomic region from the input genome partiition file.
	rho: The estimation of local genetic covariance.
	corr: The estimation of local genetic correlation.
	h2_1: The estimation of local heritability of the first trait by method of moments.
	h2_2: The estimation of local heritability of the second trait by method of moments.
	var: The variance of the estimation of local genetic covariance.
	p: The p value of local genetic covariance.
	m: The number of SNPs involved in the estimation of local genetic covariance in the genomic region.
	ID: id of the loci based on the chromosome and position of the starting base pair of the locus
	depression_scale: Name of the scale for which the locus was identified (HADS_log - qualitative HADS, HADS_lin - quantitative HADS, DSM - DSM (qualitative))

## Sheet: Supplementary Table 1
Phenotypes	Frequency, % (n)	Sex (female), %* (n)	Age (years), M (SD)
DSM depression	25.9% (1171)	60.4% (707)	34.3 (8.4)
HADS-D (≥8)	15% (678)	52.7% (357)	36.1 (9.88)
HADS-A (≥8)	31.8% (1437)	59.1% (849)	35.6 (9.38)

## Sheet: Supplementary Table 2a
Authors	Year	Study accession	Study name	Trait	GWAS Catalog link
Cai et al.	2020	GCST010009	Minimal phenotyping yields genome-wide association signals of low specificity for major depression.	Major depressive disorder (lifetime)	https://www.ebi.ac.uk/gwas/studies/GCST010009
Cai et al.	2020	GCST010010	Minimal phenotyping yields genome-wide association signals of low specificity for major depression.	Major depressive disorder (lifetime with recurrence)	https://www.ebi.ac.uk/gwas/studies/GCST010010
Coleman et al.	2020	GCST009980	Genome-wide gene-environment analyses of major depressive disorder and reported lifetime traumatic experiences in UK Biobank.	Major depressive disorder in trauma exposed individuals	https://www.ebi.ac.uk/gwas/studies/GCST009980
Coleman et al.	2020	GCST009981	Genome-wide gene-environment analyses of major depressive disorder and reported lifetime traumatic experiences in UK Biobank.	Major depressive disorder in trauma-unexposed individuals	https://www.ebi.ac.uk/gwas/studies/GCST009981
Howard et al.	2018	GCST005902	Genome-wide association study of depression phenotypes in UK Biobank identifies variants in excitatory synaptic pathways.	Depression (broad)	https://www.ebi.ac.uk/gwas/studies/GCST005902
Howard et al.	2018	GCST005903	Genome-wide association study of depression phenotypes in UK Biobank identifies variants in excitatory synaptic pathways.	Major depressive disorder (ICD-10 coded)	https://www.ebi.ac.uk/gwas/studies/GCST005903
Howard et al.	2018	GCST005904	Genome-wide association study of depression phenotypes in UK Biobank identifies variants in excitatory synaptic pathways.	Major depressive disorder (probable)	https://www.ebi.ac.uk/gwas/studies/GCST005904
Cai et al.	2018	GCST010011	Minimal phenotyping yields genome-wide association signals of low specificity for major depression.	Help-seeking from a GP	https://www.ebi.ac.uk/gwas/studies/GCST010011			has been used as a control

## Sheet: Supplementary Table 2b
rsid	Cai et al., 2020; GCST010009 (unipolar depression, major depressive disorder (lifetime))	Cai et al., 2020; GCST010010 (unipolar depression, major depressive disorder (lifetime with recurrence))	Cai et al., 2020; GCST010011 (no MDD, help-seeking from a GP)	Coleman et al., 2020; GCST009980 (unipolar depression, major depressive disorder in trauma exposed individuals)	Coleman et al., 2020; GCST009981 (unipolar depression, major depressive disorder in trauma-unexposed individuals)	Current (depression phenotype identified with HADS-linear scale)	Howard et al., 2018; GCST005902 (unipolar depression, depression (broad))	Howard et al., 2018; GCST005903 (unipolar depression, major depressive disorder (ICD-10 coded))	Howard et al., 2018; GCST005904 (unipolar depression, major depressive disorder (probable))
rs521851	0.6207	0.5387	0.5141	0.237372	0.329784	9.466e-09	0.336558	0.6827	0.492731
rs113459111	0.6459	0.421	0.484	0.135235	0.294252	2.53e-08	0.363572	0.828738	0.413143
rs73143084	0.6589	0.4022	0.4927	0.150318	0.31471	2.53e-08	0.360994	0.826011	0.433491
rs7789403	0.6812	0.4689	0.4803	0.125684	0.304236	2.644e-08	0.365755	0.82898	0.435331
rs73143059	0.7098	0.3879	0.5214	0.161745	0.295338	3.23e-08	0.352558	0.811557	0.424424
rs73143070	0.7175	0.3815	0.4918	0.154664	0.300829	3.23e-08	0.352525	0.817292	0.425736
rs111922753	0.7109	0.4121	0.7882	0.16941	0.316607	3.584e-08	0.327997	0.727629	0.467434
rs117038961	0.777	0.3423	0.7688	0.198545	0.331505	3.584e-08	0.385842	0.773535	0.475938
rs141650299	0.7796	0.3547	0.7978	0.174783	0.328496	3.584e-08	0.326957	0.702005	0.494892
rs142475793	0.728	0.3834	0.7834	0.171925	0.329466	3.584e-08	0.326152	0.718108	0.475861
rs6957268	0.8072	0.3228	0.753	0.17802	0.333196	3.584e-08	0.331383	0.698232	0.492754
rs73137294	0.837	0.3134	0.8094	0.181322	0.307546	3.584e-08	0.386429	0.757164	0.48961
rs73143039	0.7876	0.362	0.8072	0.179473	0.29388	3.584e-08	0.321107	0.797188	0.420756
rs73143040	0.7916	0.3569	0.8052	0.180127	0.288085	3.584e-08	0.323594	0.798741	0.41504
rs138002846	0.7474	0.3692	0.6565	0.156488	0.300912	3.846e-08	0.350163	0.755597	0.485478
rs150944644	0.7355	0.3787	0.5056	0.163523	0.28825	3.846e-08	0.352712	0.81934	0.421376
rs73143043	0.7544	0.3939	0.7262	0.177056	0.321144	3.846e-08	0.333964	0.70338	0.500035
rs73143055	0.6968	0.3947	0.5374	0.167144	0.278747	3.846e-08	0.352549	0.790387	0.43416
rs17390355	0.7494	0.3668	0.827	0.173972	0.306987	4.144e-08	0.424453	0.769946	0.461732
rs17455327	0.8277	0.3098	0.8648	0.178883	0.30778	4.144e-08	0.384211	0.747464	0.490942
rs6951658	0.8186	0.3305	0.8266	0.178263	0.300061	4.144e-08	0.414763	0.768794	0.477672
rs6951989	0.811	0.3331	0.8292	0.174369	0.293218	4.144e-08	0.407709	0.766426	0.482492
rs73143027	0.7791	0.3525	0.8094	0.170915	0.310334	4.144e-08	0.418013	0.739095	0.498207
rs73137287	0.7047	0.4138	0.95	0.176112	0.295965	7.576e-08	0.410932	0.703688	0.518931
rs113886669	0.889	0.3231	0.7897	0.160983	0.261595	1.173e-07	0.419807	0.750551	0.472563
rs7790077	0.5703	0.4403	0.5386	0.109698	0.291045	2.138e-07	0.332086	0.755284	0.577192
rs73144911	0.7784	0.4772	0.3279	0.0942323	0.246456	2.316e-07	0.352144	0.710117	0.570086
rs112323932	0.6417	0.6333	0.3162	0.078361	0.249505	2.713e-07	0.354185	0.662079	0.631844
rs7801273	0.6271	0.6419	0.3192	0.0777141	0.242203	2.713e-07	0.349446	0.670378	0.621727
rs73144917	0.5636	0.6658	0.3138	0.0886543	0.259735	3.367e-07	0.385425	0.651103	0.624612
rs111296157	0.5711	0.6576	0.3138	0.0896396	0.276975	4.628e-07	0.299158	0.572743	0.682543
rs145334411	0.6257	0.6034	0.2972	0.0859805	0.272747	5.758e-07	0.290309	0.577763	0.671352
rs17469166	0.7287	0.4966	0.3156	0.100395	0.262924	1.933e-06	0.384556	0.609565	0.655571
rs113759109	NA	NA	NA	NA	NA	2.075e-06	NA	NA	NA
rs116591068	NA	NA	NA	NA	NA	2.471e-06	NA	NA	NA
rs140002947	NA	NA	NA	NA	NA	5.687e-06	NA	NA	NA
rs12112897	0.4697	0.8025	0.1176	0.0809655	0.511976	8.946e-06	0.311695	0.252732	0.811492
rs115130914	0.7728	0.4803	0.6759	0.132084	0.16641	9.024e-06	0.544478	0.707685	0.462424
rs17455348	0.8192	0.4476	0.7035	0.131223	0.165063	9.024e-06	0.543876	0.710526	0.462914
rs149994891	NA	NA	NA	NA	NA	1.559e-05	NA	NA	NA
rs491394	0.02994	0.03837	0.3453	0.402022	2.0193e-06	1.566e-05	0.482359	0.235088	0.229245
rs17151649	0.471	0.7055	0.1449	0.0509214	0.470934	1.951e-05	0.287773	0.31908	0.928447
rs73137301	0.7695	0.2634	0.7951	0.485792	0.65787	5.588e-05	0.862502	0.731173	0.308958
rs111269045	0.871	0.2146	0.7866	0.548277	0.560351	6.415e-05	0.836918	0.855679	0.366083
rs1330499	0.6197	0.3781	0.6514	0.484674	0.650594	7.72e-05	0.789278	0.695553	0.29904
rs1159145	0.6643	0.3279	0.7508	0.543688	0.699005	8.298e-05	0.878863	0.779902	0.346139
rs1330500	0.6718	0.317	0.6485	0.525412	0.635068	8.298e-05	0.784531	0.690383	0.315421
rs73137285	0.7001	0.2919	0.7057	0.488652	0.665549	8.298e-05	0.845518	0.845695	0.358666
rs493830	0.04671	0.02721	0.7026	0.641224	1.1652e-05	0.000143	0.158289	0.12382	0.136201
rs504216	0.0463	0.02644	0.6899	0.637647	1.06341e-05	0.000143	0.179077	0.126287	0.147778
rs550607	0.04695	0.0276	0.6635	0.630681	1.1413e-05	0.0001455	0.172207	0.12121	0.139242
rs541737	0.03351	0.02295	0.7408	0.600952	9.977e-06	0.0001625	0.17904	0.107659	0.145566
rs504354	0.03555	0.02554	0.668	0.602365	8.08165e-06	0.0001676	0.227871	0.105838	0.140417
rs472023	0.04176	0.02469	0.7641	0.621756	8.57433e-06	0.0001886	0.157123	0.125479	0.147224
rs535451	0.1161	0.1518	0.8262	0.35272	2.03798e-05	0.0003134	0.100406	0.0855658	0.0109446
rs7801549	0.4262	0.9979	0.2887	0.0833297	0.365881	0.0003662	0.491191	0.939853	0.609368
rs16886376	0.3894	0.9977	0.3005	0.0792501	0.37752	0.0003856	0.494094	0.918578	0.65001
rs73144914	0.3988	0.9906	0.2979	0.0818276	0.368927	0.0003856	0.496558	0.92542	0.639264
rs535355	0.04445	0.06243	0.2899	0.388768	6.56145e-07	0.0005011	0.337248	0.267812	0.216098
rs512480	0.1284	0.2867	0.5869	0.210732	1.05463e-05	0.0006516	0.289208	0.124388	0.0246263
rs508990	0.1265	0.2884	0.5904	0.220933	9.25337e-06	0.000657	0.286827	0.125256	0.0252755
rs7791106	0.5502	0.7973	0.05385	0.0534934	0.596197	0.0007441	0.308574	0.386687	0.820367
rs17151643	0.5416	0.5781	0.8088	0.259866	0.618102	0.0007543	0.567898	0.946198	0.6718
rs202122901	NA	NA	NA	NA	NA	0.00118	NA	NA	NA
rs61566348	0.505	0.8537	0.368	0.0923422	0.44092	0.00118	0.507715	0.819627	0.652004
rs10227420	NA	NA	NA	NA	NA	0.001373	NA	NA	NA
rs1622555	0.1284	0.1913	0.9502	0.361576	5.21315e-05	0.006375	0.10834	0.055616	0.0118222
rs71085569	NA	NA	NA	NA	NA	0.007318	NA	NA	NA
rs139059843	0.2185	0.07332	0.8631	NA	NA	0.009321	NA	NA	NA
rs142146232	0.2185	0.07332	0.8625	NA	NA	0.009321	NA	NA	NA
rs7789885	0.4977	0.5827	0.919	0.321536	0.682323	0.01161	0.989419	0.49561	0.369794
rs1121066	0.1627	0.1434	0.9979	0.431917	0.00142692	0.01198	0.041889	0.00968724	0.00145044
rs74729397	0.2686	0.09381	0.8755	NA	NA	0.01206	NA	NA	NA
rs4730559	0.172	0.05575	0.7989	NA	NA	0.01311	NA	NA	NA
rs79688459	0.293	0.0812	0.7679	0.732571	0.452512	0.01541	NA	NA	NA
rs12055933	0.6025	0.9445	0.2424	0.632266	0.324526	0.01663	0.126244	0.0828705	0.546865
rs58851717	0.2783	0.09722	0.8181	NA	NA	0.01685	NA	NA	NA
rs7794613	0.2698	0.09392	0.8051	NA	NA	0.01685	NA	NA	NA
rs57854041	0.2904	0.06174	0.7562	0.990218	0.40243	0.01742	NA	NA	NA
rs10259403	0.6059	0.3857	0.8312	0.843189	0.952353	0.02313	NA	NA	NA
rs1799018	0.5518	0.4194	0.8385	0.0904274	0.00303319	0.02458	0.411908	0.0515822	0.0652079
rs2363915	0.6023	0.2153	0.7393	NA	NA	0.02559	NA	NA	NA
rs2052405	0.0313	0.08391	0.5734	0.904757	0.10228	0.02735	0.364964	0.473238	0.100062
rs17454991	0.02551	0.05565	0.7636	0.897125	0.028425	0.02791	0.194455	0.570611	0.153915
rs17151698	0.2763	0.7352	0.4273	0.593677	0.151213	0.02817	0.456688	0.462456	0.71499
rs117415808	0.2213	0.4733	0.8076	0.543263	0.354014	0.02901	0.62431	0.170581	0.127738
rs17389497	0.02524	0.05479	0.7573	0.903685	0.0273149	0.02938	0.191249	0.557545	0.15237
rs117002191	0.4181	0.5475	0.4736	0.681773	0.651388	0.02967	0.192584	0.019593	0.182768
rs112806861	0.5531	0.3504	0.7452	0.784495	0.914189	0.03005	NA	NA	NA
rs1207824	0.9508	0.7607	0.6336	0.188482	0.00446889	0.03035	0.439248	0.176722	0.153324
rs537574	0.9539	0.7567	0.6206	0.183777	0.00465693	0.03035	0.413009	0.16007	0.141439
rs9791886	0.0253	0.05516	0.8239	0.866651	0.0280543	0.03116	0.165817	0.575082	0.146383
rs1207823	0.9352	0.7804	0.6565	0.183743	0.00416773	0.0319	0.436295	0.184247	0.154259
rs1928911	0.01075	0.01853	0.2788	0.500161	0.0188105	0.03207	0.481316	0.580337	0.721822
rs1928912	0.009993	0.01767	0.3325	0.520931	0.0155597	0.03207	0.452918	0.613776	0.756537
rs7794352	0.006513	0.008962	0.3665	0.508499	0.0190678	0.0322	0.407671	0.577298	0.735665
rs1411532	0.007747	0.01029	0.328	0.500507	0.0190546	0.03238	0.396077	0.587097	0.832965
rs1411533	0.007747	0.01029	0.328	0.500564	0.0190678	0.03238	0.39605	0.586908	0.832866
rs12670051	0.006675	0.01013	0.3484	0.492527	0.0174141	0.03395	0.420562	0.59731	0.718588
rs7808431	0.006796	0.009923	0.3285	0.533175	0.0209122	0.03395	0.458427	0.565158	0.737344
rs4730552	0.02353	0.06077	0.9435	0.834363	0.0419662	0.034	0.257881	0.508066	0.172512
rs2065198	0.00578	0.01197	0.2125	0.557301	0.0801863	0.03583	0.694289	0.49058	0.56321
rs518676	0.725	0.9703	0.633	0.176348	0.00556673	0.03658	0.401902	0.195474	0.13872
rs961928	0.006199	0.01055	0.3557	0.558329	0.0208113	0.03757	0.454852	0.582479	0.755701
rs113547348	0.6776	0.3889	0.8614	0.886576	0.941612	0.0399	NA	NA	NA
rs28623719	0.316	0.2003	0.6012	0.945577	0.95867	0.0399	NA	NA	NA
rs62467730	0.08502	0.3364	0.3837	0.326964	0.000223769	0.04043	0.583942	0.676067	0.367164
rs112308079	0.1559	0.9964	0.3089	0.486027	0.220806	0.04056	0.41483	0.503362	0.730617
rs1642897	0.1299	0.3474	0.749	0.163422	0.841806	0.04062	0.243888	0.78071	0.503501
rs10230752	0.7048	0.931	0.7099	0.438662	0.390463	0.04071	NA	NA	NA
rs17151686	0.6839	0.9085	0.7254	0.591317	0.513807	0.04071	NA	NA	NA
rs61151798	0.935	0.6337	0.6672	0.423107	0.645134	0.04071	0.0319816	0.0804267	0.445882
rs28670464	0.5926	0.3768	0.7691	0.794337	0.933959	0.04117	NA	NA	NA
rs6951826	0.5283	0.3034	0.6858	0.71839	0.910859	0.04117	NA	NA	NA
rs73373295	0.5638	0.3578	0.7837	0.796132	0.892676	0.04117	NA	NA	NA
rs561356	0.9126	0.9031	0.795	0.238776	0.0137848	0.04187	0.8133	0.100515	0.201201
rs1642899	0.2	0.4755	0.662	0.21749	0.828404	0.04268	0.237815	0.759889	0.48177
rs1642900	0.1784	0.4542	0.6794	0.213118	0.828303	0.04268	0.234952	0.773001	0.47562
rs572104	0.7564	0.9977	0.6726	0.176791	0.0048899	0.04277	0.38716	0.182675	0.133159
rs1799011	0.215	0.4967	0.6755	0.249253	0.647441	0.04375	0.182419	0.559371	0.399347
rs6949283	0.1544	0.3929	0.7243	0.198226	0.816005	0.04407	0.231281	0.744046	0.481327
rs562083	0.9321	0.5851	0.8377	0.192269	0.00344509	0.0442	0.48064	0.155321	0.111199
rs477641	0.9861	0.71	0.792	0.207668	0.00329458	0.04523	0.462914	0.150349	0.0989692
rs719413	0.9612	0.6426	0.6589	0.425706	0.659037	0.04562	0.0322107	0.0802602	0.440241
rs6948798	0.746	0.9407	0.7171	0.472988	0.496387	0.04582	NA	NA	NA
rs7782075	0.7905	0.7917	0.7437	0.545255	0.451211	0.04582	NA	NA	NA
rs7801721	0.7562	0.8377	0.7345	0.57069	0.458944	0.04582	NA	NA	NA
rs10085753	0.9351	0.6626	0.6485	0.441022	0.805336	0.04641	0.0270583	0.0933254	0.505848
rs78723182	0.1658	0.4532	0.6736	0.202092	0.744132	0.04816	0.23101	0.696915	0.480651
rs1799014	0.1694	0.4557	0.7206	0.21736	0.746277	0.04893	0.234223	0.656735	0.448208
rs1799020	0.1767	0.4544	0.7509	0.218887	0.737395	0.05041	0.222669	0.664125	0.435542
rs1642907	0.1874	0.457	0.757	0.243394	0.717018	0.05165	0.22998	0.638646	0.439835
rs1799013	0.195	0.4733	0.7612	0.244754	0.728769	0.05199	0.226501	0.620555	0.435482
rs7801587	0.6416	0.9878	0.6988	0.551849	0.463959	0.05214	NA	NA	NA
rs1615237	0.1414	0.3827	0.7086	0.191492	0.712689	0.05313	0.205253	0.711951	0.498299
rs521311	0.7101	0.3619	0.7531	0.469948	0.00535797	0.06175	0.821768	0.231894	0.867172
rs480203	0.9998	0.9452	0.9154	0.241018	0.0167109	0.06428	0.843774	0.105563	0.205249
rs182744065	NA	NA	NA	NA	NA	0.07211	NA	NA	NA
rs1799028	NA	NA	NA	NA	NA	0.07362	NA	NA	NA
rs72612605	0.3964	0.6762	0.8431	NA	NA	0.07536	NA	NA	NA
rs115152368	0.5147	0.7656	0.9536	0.664906	0.543964	0.0797	NA	NA	NA
rs72611102	0.5247	0.8217	0.8134	NA	NA	0.0797	NA	NA	NA
rs56801630	NA	NA	NA	NA	NA	0.08212	NA	NA	NA
rs4727761	0.339	0.2073	0.02758	0.832352	0.232199	0.08338	0.0301856	0.303718	0.0195299
rs3069432	NA	NA	NA	NA	NA	0.08432	NA	NA	NA
rs73702984	0.3638	0.215	0.02591	0.867379	0.243467	0.08616	0.0320184	0.303263	0.017402
rs147196505	0.8464	0.8082	0.6106	0.58822	0.182423	0.08636	0.838596	0.706643	0.564391
rs190631772	0.7119	0.7229	0.4054	0.594853	0.238578	0.08636	0.86837	0.733787	0.552472
rs1799006	NA	NA	NA	0.650819	0.636693	0.08818	NA	0.552701	NA
rs2216458	0.6035	0.8538	0.9567	NA	NA	0.08938	NA	NA	NA
rs11436016	NA	NA	NA	NA	NA	0.09521	NA	NA	NA
rs72612606	0.6564	0.9171	0.7887	NA	NA	0.1005	NA	NA	NA
rs72611101	0.2683	0.3997	0.8998	NA	NA	0.1026	NA	NA	NA
rs72612607	0.562	0.8453	0.9492	NA	NA	0.1035	NA	NA	NA
rs6948152	0.1637	0.4275	0.616	0.637309	0.462253	0.1047	0.778969	0.682496	0.823268
rs13231956	0.7684	0.5928	0.4222	0.525545	0.202764	0.1095	0.383336	0.604338	0.683172
rs1625020	0.2459	0.4298	0.5362	0.643398	0.673132	0.1107	0.257359	0.587625	0.578815
rs1799003	0.24	0.4276	0.54	0.618629	0.656977	0.1107	0.264722	0.602241	0.583459
rs1799004	0.2383	0.4224	0.5264	0.64121	0.671815	0.1107	0.257537	0.587638	0.579909
rs4730569	0.4706	0.5273	0.7723	0.104722	0.73404	0.1176	0.256006	0.621341	0.97361
rs17151714	0.6538	0.8422	0.7895	NA	NA	0.1188	NA	NA	NA
rs72612603	0.6395	0.718	0.7952	NA	NA	0.1188	NA	NA	NA
rs182030263	NA	NA	NA	NA	NA	0.1196	NA	NA	NA
rs6943858	0.1532	0.413	0.621	NA	NA	0.1208	0.775729	0.682826	0.843679
rs17151704	0.5307	0.6034	0.7105	NA	NA	0.1212	NA	NA	NA
rs79582712	0.5295	0.6491	0.7521	NA	NA	0.1212	NA	NA	NA
rs374915289	NA	NA	NA	NA	NA	0.1224	NA	NA	NA
rs1411534	0.1649	0.03021	0.09726	0.266809	0.518036	0.1255	0.153561	0.610731	0.0146386
rs17151577	0.1234	0.01983	0.09821	0.272716	0.534626	0.1255	0.184366	0.618586	0.0151496
rs1330495	0.03095	0.09349	0.7796	0.916096	0.0359418	0.1299	0.16424	0.409496	0.147901
rs5885102	NA	NA	NA	NA	NA	0.1315	NA	NA	NA
rs10485921	0.7779	0.6349	0.9227	0.445041	0.805002	0.1375	NA	NA	NA
rs72612604	0.8293	0.6535	0.9618	0.493537	0.760169	0.1382	NA	NA	NA
rs62467732	0.1437	0.4102	0.4895	0.334842	0.00079671	0.1396	0.571768	0.94271	0.326122
rs11770408	0.03024	0.09125	0.7608	0.94952	0.0372477	0.1398	0.181606	0.376513	0.146386
rs993014	0.1737	0.3566	0.6444	0.624295	0.407512	0.1419	0.751208	0.772663	0.744235
rs1799025	0.9894	0.4921	0.7838	0.53629	0.041419	0.1479	0.641431	0.458775	0.629071
rs2193713	0.8629	0.6341	0.9614	0.508593	0.779866	0.1522	NA	NA	NA
rs9656198	0.7905	0.7026	0.9289	0.599722	0.628102	0.1522	NA	NA	NA
rs993515	0.8297	0.6798	0.99	0.554128	0.720178	0.1522	NA	NA	NA
rs480109	0.7715	0.4726	0.623	0.827586	0.10711	0.1526	0.419604	0.0400221	0.0830615
rs79289713	0.1552	0.02921	0.1312	0.233459	0.37145	0.159	0.166215	0.566683	0.0103896
rs12669340	0.03108	0.06727	0.8687	0.806509	0.0724436	0.1636	0.219306	0.295488	0.153745
rs35879286	NA	NA	NA	NA	NA	0.17	NA	NA	NA
rs147902845	NA	NA	NA	NA	NA	0.1758	NA	NA	NA
rs8180745	0.1657	0.02863	0.1306	0.216376	0.370442	0.1763	0.178694	0.567492	0.00979264
rs549013011	NA	NA	NA	NA	NA	0.1797	NA	NA	NA
rs111357510	0.179	0.02853	0.134	0.203446	0.366589	0.1798	0.163878	0.599446	0.00991288
rs1642901	NA	NA	NA	NA	NA	0.1798	NA	NA	NA
rs4727763	0.1715	0.02645	0.1645	0.197742	0.366075	0.1798	0.190187	0.582854	0.0100832
rs59185499	0.1726	0.02926	0.1335	0.203526	0.365527	0.1798	0.163999	0.595799	0.00993345
rs73702598	0.1751	0.02551	0.1512	0.212496	0.393459	0.1798	0.181522	0.594922	0.0100346
rs73702599	0.1818	0.02957	0.1495	0.221197	0.397429	0.1798	0.174844	0.589984	0.00964051
rs73702600	0.1814	0.0295	0.1514	0.211978	0.395203	0.1798	0.181051	0.593062	0.00980393
rs2052407	NA	NA	NA	NA	NA	0.1855	NA	NA	NA
rs62467727	0.1269	0.1378	0.4108	0.787064	8.67361e-05	0.1906	0.518633	0.00776605	0.168566
rs34542090	0.07555	0.1396	0.9506	0.915	0.0611083	0.1912	0.21757	0.330005	0.136025
rs7792468	NA	NA	NA	NA	NA	0.2063	NA	NA	NA
rs1642884	0.3736	0.5344	0.7559	0.291313	0.755666	0.2093	0.335382	0.676519	0.751484
rs73144940	0.4858	0.4949	0.94	0.59975	0.102861	0.2104	0.326889	0.955833	0.235798
rs1799022	0.3341	0.5604	0.7112	0.325927	0.779884	0.2215	0.313033	0.7093	0.796733
rs1799021	0.3274	0.5811	0.746	0.328935	0.815012	0.2259	0.300552	0.695425	0.804861
rs35417082	NA	NA	NA	NA	NA	0.227	NA	NA	NA
rs4457271	NA	NA	NA	NA	NA	0.2292	NA	NA	NA
rs1642911	0.3438	0.6095	0.6942	0.302065	0.836277	0.2333	0.298662	0.645773	0.815885
rs10242235	0.7853	0.4138	0.703	0.478112	0.0562341	0.234	0.56863	0.156049	0.215283
rs8180808	0.9001	0.692	0.5893	0.343914	0.13248	0.2381	0.5347	0.00986734	0.0383266
rs71517092	NA	NA	NA	NA	NA	0.2464	NA	NA	NA
rs73702983	0.1685	0.02429	0.1539	0.229985	0.366067	0.2466	0.189004	0.577537	0.00965384
rs2052402	0.6108	0.4507	0.569	0.426442	0.120013	0.2543	0.17892	0.994344	0.134301
rs117037980	0.6764	0.8965	0.5565	0.634191	0.244889	0.2591	0.656478	0.103319	0.507668
rs7797351	0.2131	0.6283	0.4958	0.548934	0.603004	0.2594	0.170306	0.419798	0.703105
rs7788393	0.06095	0.09838	0.7643	0.782438	0.323773	0.2608	0.118233	0.10982	0.0400867
rs116846303	0.9881	0.5072	0.2273	0.456184	0.468004	0.2655	0.185119	0.182066	0.508593
rs117922729	0.9737	0.4807	0.2433	0.487978	0.468263	0.2655	0.186234	0.182167	0.498701
rs139606340	0.8659	0.4161	0.2453	0.532047	0.533433	0.2655	0.138909	0.183459	0.41973
rs140822985	0.9758	0.4811	0.2446	0.490117	0.462211	0.2655	0.18002	0.182839	0.504871
rs143122537	0.9573	0.4764	0.2552	0.476826	0.467014	0.2655	0.185447	0.182734	0.501487
rs145223512	0.9047	0.4321	0.2323	0.466563	0.480684	0.2655	0.172484	0.198591	0.483014
rs147110581	0.8908	0.4234	0.2473	0.467283	0.486407	0.2655	0.172433	0.199402	0.480485
rs148178157	0.8908	0.4234	0.2497	0.468134	0.483315	0.2655	0.171989	0.199503	0.479248
rs149732031	0.9495	0.4566	0.2452	0.464494	0.455984	0.2655	0.179007	0.183802	0.50878
rs17151674	0.3579	0.5888	0.7943	0.24083	0.601354	0.2745	0.847134	0.85592	0.964942
rs7799287	0.1734	0.5245	0.4416	0.571413	0.529566	0.2779	0.181355	0.436034	0.610014
rs142303909	0.8647	0.4273	0.2526	0.527412	0.52632	0.2791	0.135581	0.185682	0.419672
rs2052406	0.03222	0.2598	0.8394	0.340251	0.333319	0.2827	0.165497	0.355476	0.221794
rs1642888	0.1873	0.5415	0.4698	0.564105	0.556596	0.2837	0.184327	0.463372	0.604547
rs116905522	0.8922	0.3813	0.1323	0.36829	0.35216	0.2872	0.0900949	0.254244	0.466208
rs2363927	0.1809	0.5339	0.4703	0.594183	0.51087	0.2884	0.171641	0.462285	0.580965
rs576744	0.01191	0.09376	0.4896	0.949037	1.06586e-05	0.2907	0.196734	0.162058	0.405882
rs61743501	0.8222	0.9688	0.7193	0.163114	0.418553	0.2914	0.988462	0.661211	0.931829
rs514156	0.01273	0.09855	0.559	0.953971	1.03562e-05	0.2931	0.191637	0.16471	0.427081
rs552822	0.01266	0.09822	0.5632	0.953314	1.02565e-05	0.2931	0.192948	0.165097	0.426452
rs578326	0.01262	0.09544	0.5299	0.964659	9.78588e-06	0.2931	0.18063	0.167749	0.405285
rs73137279	0.8453	0.4842	0.7271	0.473784	0.0728786	0.2959	0.559126	0.186264	0.222418
rs73137296	0.7918	0.3877	0.7126	0.469407	0.0725605	0.2959	0.534441	0.153631	0.197947
rs75825136	0.7889	0.386	0.7135	0.472313	0.0737734	0.2959	0.544929	0.153035	0.201326
rs10260996	0.05726	0.09133	0.7587	0.80634	0.374516	0.2995	0.13781	0.129256	0.0479954
rs1799015	0.3143	0.3148	0.793	0.808526	0.31434	0.2998	0.483983	0.838641	0.284243
rs17151659	0.2932	0.4842	0.7784	0.27465	0.552993	0.3038	0.919291	0.861071	0.984565
rs1207820	0.01286	0.09451	0.5407	0.984216	1.00092e-05	0.3057	0.166242	0.164116	0.41735
rs492944	0.01321	0.09641	0.5394	0.993313	1.1463e-05	0.3074	0.166257	0.161864	0.392329
rs546953	0.01333	0.09413	0.5283	0.996631	1.11686e-05	0.3102	0.171945	0.163207	0.39543
rs111965197	0.9651	0.4292	0.1749	0.357759	0.351035	0.3125	0.0887156	0.251033	0.466079
rs113639631	0.8958	0.3729	0.1469	0.368918	0.36724	0.3125	0.0898669	0.254836	0.471107
rs117037214	0.9639	0.4152	0.1701	0.369063	0.367638	0.3125	0.0901156	0.254994	0.469181
rs117192738	0.9268	0.4318	0.1333	0.379306	0.450339	0.3125	0.109222	0.202689	0.412259
rs117201912	0.7553	0.3287	0.1302	0.410648	0.472041	0.3125	0.0940589	0.177448	0.382076
rs117726318	0.847	0.4173	0.1726	0.330887	0.41482	0.3125	0.104234	0.214556	0.46443
rs117745523	0.9856	0.429	0.1747	0.367257	0.364326	0.3125	0.0874782	0.24016	0.441784
rs117784285	0.784	0.3649	0.1397	0.39232	0.498104	0.3125	0.0963829	0.193847	0.419498
rs117864023	0.9716	0.4198	0.1509	0.369377	0.362886	0.3125	0.0907403	0.255658	0.473904
rs145965212	0.8241	0.3775	0.1167	0.416438	0.46971	0.3125	0.0898256	0.177926	0.531508
rs148334166	0.7869	0.3656	0.1397	0.390472	0.495405	0.3125	0.0973419	0.191276	0.42261
rs149008706	0.8076	0.3835	0.1384	0.373285	0.515822	0.3125	0.0853493	0.18635	0.410771
rs150903556	0.9447	0.4639	0.1775	0.350752	0.405583	0.3125	0.113391	0.196205	0.469451
rs554380	0.5727	0.6794	0.6223	0.164131	0.00335738	0.3196	0.325642	0.217581	0.160085
rs558095	0.563	0.6815	0.6092	0.162716	0.00322255	0.3196	0.315471	0.216581	0.154654
rs488478	0.01049	0.08257	0.5524	0.988532	1.1246e-05	0.3249	0.198061	0.152247	0.426452
rs514025	0.01011	0.08353	0.5286	0.983191	1.13946e-05	0.3249	0.198523	0.147649	0.425942
rs514951	0.01047	0.08316	0.5531	0.98561	1.09673e-05	0.3249	0.197929	0.151988	0.423438
rs522601	0.01171	0.09352	0.5345	0.944663	1.15345e-05	0.3249	0.189417	0.158358	0.429388
rs571502	0.01109	0.0863	0.5413	0.986061	1.09119e-05	0.3249	0.193513	0.150138	0.421871
rs375548558	NA	NA	NA	NA	NA	0.341	NA	NA	NA
rs1624161	0.2282	0.485	0.4747	0.522769	0.614115	0.3467	0.119179	0.361751	0.692995
rs1207822	0.01157	0.09582	0.4981	0.980585	1.08044e-05	0.3488	0.21706	0.145841	0.425305
rs527231	0.01027	0.08454	0.5351	0.982203	1.10917e-05	0.3488	0.196612	0.147884	0.425657
rs578047	0.009051	0.08101	0.552	0.993396	1.07845e-05	0.3488	0.16984	0.133429	0.413819
rs62467665	0.0586	0.1747	0.02864	0.824187	0.000296961	0.3595	0.22252	0.0551315	0.175146
rs117780099	0.8688	0.8329	0.01732	0.901787	0.177939	0.367	0.0536661	0.538902	0.778377
rs17505	0.2303	0.4833	0.4883	0.52881	0.593581	0.372	0.119666	0.365149	0.702102
rs60338083	NA	NA	NA	NA	NA	0.377	NA	NA	NA
rs143691490	NA	NA	NA	NA	NA	0.3788	NA	NA	NA
rs71973554	NA	NA	NA	NA	NA	0.379	NA	NA	NA
rs59670031	NA	NA	NA	NA	NA	0.3853	NA	NA	NA
rs1209714	NA	NA	NA	NA	NA	0.3873	NA	NA	NA
rs508841	NA	NA	NA	NA	NA	0.3873	NA	NA	NA
rs6949627	NA	NA	NA	NA	NA	0.3957	NA	NA	NA
rs12537792	0.108	0.5367	0.6191	0.61252	0.414381	0.3999	0.371809	0.269706	0.605815
rs35984196	NA	NA	NA	NA	NA	0.4024	NA	NA	NA
rs138515355	0.7336	0.8836	0.2226	0.958515	0.289368	0.4053	0.0081903	0.679642	0.280679
rs117282621	0.9305	0.531	0.354	0.600316	0.406462	0.4063	0.450132	0.419914	0.877195
rs2193714	0.5972	0.6366	0.3685	0.147313	0.305879	0.4167	0.240935	0.16544	0.855106
rs73143032	0.8522	0.4628	0.6346	0.660663	0.0603949	0.4185	0.4635	0.24935	0.25685
rs73143041	0.8229	0.4502	0.6602	0.678016	0.0680299	0.4185	0.432643	0.227751	0.239442
rs73143047	0.8438	0.46	0.672	0.69464	0.0670039	0.4185	0.419923	0.217005	0.229356
rs73143052	0.8238	0.4481	0.6775	0.696386	0.0679047	0.4185	0.403395	0.208608	0.231521
rs564808	0.04609	0.3596	0.8422	0.616254	3.88508e-05	0.4208	0.0776784	0.143559	0.055552
rs17151725	0.6527	0.5713	0.4739	0.126331	0.324579	0.4298	0.174008	0.149091	0.820291
rs4534082	NA	NA	NA	NA	NA	0.4325	NA	NA	NA
rs1642903	NA	NA	NA	NA	NA	0.4368	NA	NA	NA
rs75602414	NA	NA	NA	NA	NA	0.4432	NA	NA	NA
rs1642902	NA	NA	NA	NA	NA	0.4445	NA	NA	NA
rs9719651	NA	NA	NA	NA	NA	0.4447	NA	NA	NA
rs12705833	0.3217	0.5957	0.3045	0.0978814	0.233658	0.4483	0.118678	0.634468	0.21697
rs12538009	NA	NA	NA	NA	NA	0.4567	NA	NA	NA
rs6961796	NA	NA	NA	NA	NA	0.4567	NA	NA	NA
rs6970742	NA	NA	NA	NA	NA	0.4567	NA	NA	NA
rs6972051	NA	NA	NA	NA	NA	0.4567	NA	NA	NA
rs1330498	0.06043	0.4946	0.6545	0.559281	0.0805935	0.4611	0.256301	0.741413	0.499195
rs11981296	NA	NA	NA	NA	NA	0.4638	NA	NA	NA
rs12539115	NA	NA	NA	NA	NA	0.4638	NA	NA	NA
rs9719081	NA	NA	NA	NA	NA	0.4638	NA	NA	NA
rs10264267	NA	NA	NA	NA	NA	0.4655	NA	NA	NA
rs6949646	NA	NA	NA	NA	NA	0.4655	NA	NA	NA
rs508142	0.05935	0.3979	0.9359	0.701827	4.72716e-05	0.4711	0.0969617	0.124563	0.0540754
rs2052403	0.4049	0.6876	0.6702	0.206148	0.782186	0.4722	0.146342	0.38618	0.986022
rs62467664	0.1189	0.2483	0.1164	0.693793	0.000549921	0.4837	0.309649	0.185905	0.124914
rs117491513	0.5967	0.6843	0.5783	0.949894	0.303291	0.495	0.21503	0.778449	0.606136
rs397713035	NA	NA	NA	NA	NA	0.498	NA	NA	NA
rs62467666	0.07948	0.2136	0.04087	0.966269	9.86507e-05	0.4993	0.442008	0.203334	0.109721
rs12705843	0.05133	0.172	0.9817	0.495998	0.0537279	0.5041	0.974572	0.956412	0.760904
rs578220	NA	NA	NA	NA	NA	0.5059	NA	NA	NA
rs202116580	NA	NA	NA	NA	NA	0.507	NA	NA	NA
rs74922453	NA	NA	NA	NA	NA	0.507	NA	NA	NA
rs10282441	NA	NA	NA	NA	NA	0.5111	NA	NA	NA
rs1799001	0.8336	0.8718	0.6818	0.916463	0.539672	0.5146	0.186234	0.681287	0.658916
rs1799002	0.8606	0.939	0.731	0.955734	0.571413	0.5208	0.151039	0.654124	0.668329
rs56701461	0.8991	0.9713	0.8055	0.964893	0.534478	0.5208	0.140637	0.627654	0.710068
rs2363925	0.8813	0.9349	0.5879	0.923147	0.495861	0.5418	0.20109	0.711803	0.681993
rs2363926	0.8345	0.894	0.6037	0.919022	0.505906	0.5418	0.200646	0.714677	0.621928
rs6466443	0.8356	0.894	0.59	0.907917	0.506641	0.5418	0.202782	0.714102	0.614087
rs508789	0.005549	0.03514	0.4154	0.759784	0.000192752	0.5419	0.0968947	0.0281449	0.133374
rs488107	0.005573	0.03854	0.3407	0.857964	0.000266624	0.5426	0.0854083	0.0289534	0.147747
rs516085	0.005196	0.03707	0.3602	0.864444	0.000276439	0.5426	0.0785416	0.0315937	0.149073
rs571376	0.005267	0.0361	0.3463	0.865438	0.000213255	0.5426	0.0820352	0.030507	0.144837
rs1799000	0.8033	0.8659	0.63	0.883293	0.471064	0.5441	0.169719	0.678531	0.635931
rs117653657	0.1239	0.1225	0.782	NA	NA	0.5499	NA	NA	NA
rs117650598	NA	NA	NA	0.939968	0.215546	0.557	0.765315	0.729777	0.922567
rs573635	0.005723	0.0356	0.4299	0.732251	0.000222946	0.5674	0.0903025	0.0263694	0.126777
rs10276088	NA	NA	NA	NA	NA	0.5682	NA	NA	NA
rs529602	0.005384	0.03496	0.4335	0.739061	0.000200632	0.5794	0.0878416	0.0274536	0.135985
rs1207819	0.005762	0.03284	0.4614	0.705814	0.000187111	0.5819	0.0786502	0.0272584	0.122507
rs563887	0.005334	0.03379	0.4646	0.706627	0.000230356	0.5819	0.0773036	0.0273275	0.12179
rs491431	0.4777	0.7616	0.8551	0.977095	0.0275296	0.5834	0.99989	0.577045	0.476003
rs60317714	0.4076	0.5673	0.7403	0.605229	0.0653431	0.5888	0.257359	0.763361	0.413076
rs1799012	0.2973	0.1847	0.8195	0.677485	0.420688	0.5897	0.194917	0.481537	0.163516
rs1642909	0.3069	0.189	0.8244	0.655149	0.422406	0.5951	0.200424	0.487326	0.175311
rs8180805	0.3555	0.05403	0.233	0.311781	0.649382	0.5997	0.2067	0.77489	0.0431122
rs1642887	0.922	0.8444	0.5644	0.760571	0.751415	0.6042	0.0424815	0.351447	0.694576
rs4727776	0.3518	0.3164	0.7053	0.683801	0.143252	0.6048	0.38422	0.866912	0.50262
rs17392391	0.8967	0.6306	0.6188	0.262942	0.447569	0.6151	0.544427	0.0871164	0.243086
rs35464655	NA	NA	NA	NA	NA	0.6159	NA	NA	NA
rs73144945	0.4163	0.1993	0.7143	0.424688	0.410629	0.6263	0.316869	0.999377	0.777249
rs34102759	NA	NA	NA	NA	NA	0.6276	NA	NA	NA
rs1207808	NA	NA	NA	NA	NA	0.6314	NA	NA	NA
rs12705836	0.9224	0.7594	0.5982	0.0267301	0.458553	0.6368	0.238254	0.0892483	0.496489
rs6970122	0.7774	0.9058	0.7581	0.814918	0.495633	0.6413	0.147058	0.583284	0.673829
rs770445040	NA	NA	NA	NA	NA	0.6535	NA	NA	NA
rs2363924	0.9326	0.8515	0.5357	0.669807	0.690526	0.657	0.063577	0.487259	0.653838
rs113658623	NA	NA	NA	NA	NA	0.6614	NA	NA	NA
rs2111881	0.9282	0.7946	0.5696	0.0293022	0.468393	0.6619	0.234623	0.101326	0.522577
rs477480	0.02586	0.2087	0.9716	0.836485	0.00122687	0.6644	0.0341036	0.025527	0.00922359
rs1121068	0.072	0.379	0.8637	0.824098	0.00238177	0.6717	0.0279834	0.014345	0.00841589
rs1642895	0.07334	0.3828	0.859	0.823336	0.00237848	0.6717	0.0280414	0.0143285	0.00839653
rs1799027	0.07833	0.3799	0.8832	0.820136	0.00237028	0.6717	0.0274221	0.0142659	0.0080094
rs474780	0.03631	0.261	0.9014	0.831503	0.000697108	0.6792	0.0214734	0.0294239	0.0092045
rs11487105	NA	NA	NA	NA	NA	0.6915	NA	NA	NA
rs10666435	NA	NA	NA	NA	NA	0.6931	NA	NA	NA
rs9641491	0.03553	0.0975	0.6088	0.852413	0.000978588	0.7013	0.0301301	0.0236919	0.0105439
rs1642893	0.05458	0.3176	0.8748	0.824269	0.00233453	0.7185	0.0277141	0.0139894	0.00875185
rs1799026	0.04219	0.3079	0.8859	0.794641	0.00189627	0.7185	0.0272396	0.0138325	0.00845863
rs485595	0.04796	0.3106	0.8396	0.808714	0.00215477	0.7185	0.0273716	0.0137784	0.00854083
rs487342	0.05593	0.3503	0.9047	0.809806	0.00227615	0.7185	0.0280156	0.0140702	0.00876597
rs536524	0.05119	0.3174	0.8503	0.810969	0.00232381	0.7185	0.0290469	0.0140702	0.00870362
rs536687	0.05047	0.3186	0.8449	0.818861	0.00229403	0.7185	0.0289601	0.0140767	0.00885319
rs547876	0.05802	0.3463	0.8463	0.802653	0.00231153	0.7185	0.0284774	0.0145848	0.00863177
rs548803	0.04396	0.3035	0.8532	0.797155	0.00193642	0.7185	0.0273779	0.0137753	0.00842558
rs556574	0.05059	0.3077	0.85	0.818039	0.00224337	0.7185	0.028827	0.0139508	0.00877809
rs141343132	NA	NA	NA	NA	NA	0.7334	NA	NA	NA
rs117668655	0.6673	0.4018	0.3942	0.248325	0.0186681	0.7342	0.364259	0.239051	0.565484
rs116930943	0.2069	0.5418	0.7925	0.370911	0.412924	0.7365	0.0860597	0.974911	0.44212
rs6970134	0.716	0.7278	0.3117	0.409949	0.769875	0.7519	0.564963	0.892859	0.487607
rs570696542	NA	NA	NA	NA	NA	0.7585	NA	NA	NA
rs62467691	NA	NA	NA	NA	NA	0.7652	NA	NA	NA
rs148386826	0.005107	0.03062	0.3803	0.962122	0.000187715	0.7696	0.0801493	0.0196472	0.123549
rs62467689	0.005258	0.03146	0.3827	0.956364	0.000196155	0.7696	0.0794145	0.0198609	0.123874
rs530795	NA	NA	NA	NA	NA	0.7891	NA	NA	NA
rs6950191	0.004885	0.02548	0.505	0.852162	0.00013326	0.7895	0.0825468	0.0197061	0.115491
rs183635730	0.9782	0.8983	0.3889	0.737174	0.777392	0.7927	0.653747	0.554179	0.564209
rs34413916	NA	NA	NA	NA	NA	0.7939	NA	NA	NA
rs480861	NA	NA	NA	NA	NA	0.7992	NA	NA	NA
rs480863	NA	NA	NA	NA	NA	0.7992	NA	NA	NA
rs940413	0.9985	0.639	0.002197	0.988292	0.490343	0.802	0.0137975	0.317651	0.015237
rs918285	0.8922	0.729	0.003349	0.939987	0.558882	0.8022	0.01422	0.306429	0.0117031
rs149517577	NA	NA	NA	NA	NA	0.8026	NA	NA	NA
rs539276	NA	NA	NA	NA	NA	0.8047	NA	NA	NA
rs1642898	NA	NA	NA	0.646264	0.583203	0.8135	NA	NA	NA
rs969699	0.006613	0.02759	0.4228	0.853996	0.000116198	0.8142	0.0823569	0.016151	0.100856
rs1330497	0.004945	0.02566	0.5158	0.816652	0.0001508	0.819	0.0742164	0.0188538	0.106738
rs1799016	0.4463	0.3299	0.7758	0.709954	0.576315	0.8226	0.201437	0.4176	0.194518
rs1642905	0.4309	0.3295	0.7638	0.6633	0.522504	0.8294	0.17675	0.363722	0.178078
rs73144976	0.6818	0.6817	0.205	0.278221	0.394839	0.8393	0.111596	0.976727	0.890621
rs1642908	0.3822	0.2793	0.8258	0.705034	0.514529	0.8421	0.170443	0.364141	0.178189
rs551937505	NA	NA	NA	NA	NA	0.8462	NA	NA	NA
rs544491	NA	NA	NA	NA	NA	0.8481	NA	NA	NA
rs1799017	0.4378	0.3336	0.8041	0.682952	0.517905	0.8515	0.182247	0.386928	0.169793
rs117963463	0.5782	0.924	0.6609	0.441296	0.510811	0.8517	0.0664967	0.856862	0.444437
rs1642906	0.3898	0.281	0.8239	0.664079	0.542813	0.8656	0.158829	0.360015	0.172294
rs117400572	0.301	0.6005	0.5427	0.751727	0.913099	0.867	0.423965	0.187452	0.462434
rs1799019	0.44	0.3346	0.8158	0.679516	0.523046	0.8684	0.182155	0.380829	0.174325
rs117915397	0.9568	0.7254	0.4692	0.165817	0.0065887	0.8688	0.528117	0.391057	0.577856
rs6969635	NA	NA	NA	0.955184	0.00202908	0.8809	0.145031	0.160838	0.00673907
rs1642904	0.4128	0.3122	0.7963	0.651253	0.52465	0.8854	0.174036	0.37634	0.169126
rs117110366	0.809	0.9622	0.3553	0.0576899	0.402865	0.8868	0.982601	0.545431	0.462626
rs17469307	0.9087	0.4439	0.005983	0.629521	0.656417	0.8947	0.057372	0.402513	0.0139798
rs73143045	0.8994	0.3547	0.8517	0.544703	0.239227	0.8964	0.885197	0.0571216	0.136085
rs117855552	0.3198	0.5462	0.7755	0.688351	0.919405	0.8966	0.377181	0.116014	0.332935
rs1799008	0.5332	0.3639	0.5945	0.676612	0.621069	0.8983	0.21424	0.399834	0.164835
rs514463	0.5203	0.1998	0.6692	0.903876	0.117758	0.9281	0.498391	0.351059	0.179337
rs2052404	0.9771	0.9902	0.2392	0.988199	0.383778	0.9335	0.53086	0.756676	0.609804
rs138316059	0.9736	0.3675	0.7998	0.546449	0.234628	0.9368	0.880438	0.0556288	0.144977
rs73137300	0.95	0.3665	0.8032	0.53655	0.224404	0.9368	0.883637	0.0556032	0.148259
rs4255073	0.42	0.348	0.7189	0.707555	0.557866	0.9408	0.163667	0.379769	0.160901
rs4730561	0.5779	0.6336	0.5081	0.642791	0.431201	0.9498	0.25787	0.955637	0.420872
rs522882	0.08515	0.5607	0.9436	0.661439	8.19408e-05	0.9555	0.0861589	0.0859607	0.0562471
rs549261	0.08682	0.5645	0.9336	0.658143	8.56052e-05	0.9555	0.0872369	0.0861787	0.057161
rs549336	0.08701	0.5662	0.9309	0.657794	8.27752e-05	0.9555	0.0885319	0.086139	0.0565848
rs2080724	0.3624	0.3038	0.7975	0.570348	0.576886	0.967	0.215467	0.458268	0.207143
rs10233975	0.4477	0.3846	0.6846	0.71105	0.588749	0.9717	0.156444	0.364536	0.148037
rs511615	0.05987	0.4505	0.8997	NA	NA	0.9766	0.10155	0.0779471	0.0637676
rs28787311	NA	NA	NA	NA	NA	0.9812	NA	NA	NA
rs369204516	NA	NA	NA	NA	NA	0.9812	NA	NA	NA
rs542023673	NA	NA	NA	NA	NA	0.9812	NA	NA	NA
rs73144955	NA	NA	NA	0.192895	0.502007	0.9906	NA	NA	NA
rs540841	0.05482	0.4364	0.9126	0.693378	9.21086e-05	0.9935	0.0894335	0.0802232	0.0632849
rs565465	0.05719	0.4504	0.9144	0.692787	8.70563e-05	0.9935	0.0897016	0.0796526	0.0619726
rs565519	0.05732	0.4509	0.911	0.692883	8.70763e-05	0.9935	0.08931	0.0801309	0.0623878
rs1799023	0.06084	0.4669	0.8785	0.70194	7.47137e-05	0.9973	0.0835603	0.0803711	0.0641653
rs509799	0.0602	0.4711	0.9194	0.697895	8.05008e-05	0.9973	0.0917487	0.0822811	0.065887
rs1799024	0.05969	0.465	0.9262	0.699198	8.02786e-05	0.9988	0.0923634	0.0825277	0.0658415
rs478961	0.05671	0.4457	0.9239	0.6925	9.12431e-05	0.9988	0.0913903	0.0804267	0.0639588
rs484767	0.06308	0.4739	0.934	0.70479	7.67008e-05	0.9988	0.0909076	0.0849376	0.066512
rs5000370	0.07146	0.4854	0.9104	0.732251	0.000101135	0.9988	0.114093	0.0746621	0.0616169
rs511533	0.07147	0.4874	0.9076	0.73183	0.000101765	0.9988	0.113849	0.0744903	0.0619298
rs512484	0.0609	0.4758	0.9285	0.675118	8.41783e-05	0.9988	0.0952577	0.0841201	0.0669422

## Sheet: Supplementary Table 2c
rsid	Cai et al., 2020; GCST010009 (unipolar depression, major depressive disorder (lifetime))	Cai et al., 2020; GCST010010 (unipolar depression, major depressive disorder (lifetime with recurrence))	Cai et al., 2020; GCST010011 (no MDD, help-seeking from a GP)	Coleman et al., 2020; GCST009980 (unipolar depression, major depressive disorder in trauma exposed individuals)	Coleman et al., 2020; GCST009981 (unipolar depression, major depressive disorder in trauma-unexposed individuals)	Current (depression phenotype identified with HADS-linear scale)	Howard et al., 2018; GCST005902 (unipolar depression, depression (broad))	Howard et al., 2018; GCST005903 (unipolar depression, major depressive disorder (ICD-10 coded))	Howard et al., 2018; GCST005904 (unipolar depression, major depressive disorder (probable))
rs491394	0.02994	0.03837	0.3453	0.402022	2.0193e-06	1.566e-05	0.482359	0.235088	0.229245
rs493830	0.04671	0.02721	0.7026	0.641224	1.1652e-05	0.000143	0.158289	0.12382	0.136201
rs504216	0.0463	0.02644	0.6899	0.637647	1.06341e-05	0.000143	0.179077	0.126287	0.147778
rs550607	0.04695	0.0276	0.6635	0.630681	1.1413e-05	0.0001455	0.172207	0.12121	0.139242
rs541737	0.03351	0.02295	0.7408	0.600952	9.977e-06	0.0001625	0.17904	0.107659	0.145566
rs504354	0.03555	0.02554	0.668	0.602365	8.08165e-06	0.0001676	0.227871	0.105838	0.140417
rs472023	0.04176	0.02469	0.7641	0.621756	8.57433e-06	0.0001886	0.157123	0.125479	0.147224
rs535451	0.1161	0.1518	0.8262	0.35272	2.03798e-05	0.0003134	0.100406	0.0855658	0.0109446
rs535355	0.04445	0.06243	0.2899	0.388768	6.56145e-07	0.0005011	0.337248	0.267812	0.216098
rs512480	0.1284	0.2867	0.5869	0.210732	1.05463e-05	0.0006516	0.289208	0.124388	0.0246263
rs508990	0.1265	0.2884	0.5904	0.220933	9.25337e-06	0.000657	0.286827	0.125256	0.0252755
rs1622555	0.1284	0.1913	0.9502	0.361576	5.21315e-05	0.006375	0.10834	0.055616	0.0118222
rs62467727	0.1269	0.1378	0.4108	0.787064	8.67361e-05	0.1906	0.518633	0.00776605	0.168566
rs576744	0.01191	0.09376	0.4896	0.949037	1.06586e-05	0.2907	0.196734	0.162058	0.405882
rs514156	0.01273	0.09855	0.559	0.953971	1.03562e-05	0.2931	0.191637	0.16471	0.427081
rs552822	0.01266	0.09822	0.5632	0.953314	1.02565e-05	0.2931	0.192948	0.165097	0.426452
rs578326	0.01262	0.09544	0.5299	0.964659	9.78588e-06	0.2931	0.18063	0.167749	0.405285
rs1207820	0.01286	0.09451	0.5407	0.984216	1.00092e-05	0.3057	0.166242	0.164116	0.41735
rs492944	0.01321	0.09641	0.5394	0.993313	1.1463e-05	0.3074	0.166257	0.161864	0.392329
rs546953	0.01333	0.09413	0.5283	0.996631	1.11686e-05	0.3102	0.171945	0.163207	0.39543
rs488478	0.01049	0.08257	0.5524	0.988532	1.1246e-05	0.3249	0.198061	0.152247	0.426452
rs514025	0.01011	0.08353	0.5286	0.983191	1.13946e-05	0.3249	0.198523	0.147649	0.425942
rs514951	0.01047	0.08316	0.5531	0.98561	1.09673e-05	0.3249	0.197929	0.151988	0.423438
rs522601	0.01171	0.09352	0.5345	0.944663	1.15345e-05	0.3249	0.189417	0.158358	0.429388
rs571502	0.01109	0.0863	0.5413	0.986061	1.09119e-05	0.3249	0.193513	0.150138	0.421871
rs1207822	0.01157	0.09582	0.4981	0.980585	1.08044e-05	0.3488	0.21706	0.145841	0.425305
rs527231	0.01027	0.08454	0.5351	0.982203	1.10917e-05	0.3488	0.196612	0.147884	0.425657
rs578047	0.009051	0.08101	0.552	0.993396	1.07845e-05	0.3488	0.16984	0.133429	0.413819
rs564808	0.04609	0.3596	0.8422	0.616254	3.88508e-05	0.4208	0.0776784	0.143559	0.055552
rs508142	0.05935	0.3979	0.9359	0.701827	4.72716e-05	0.4711	0.0969617	0.124563	0.0540754
rs62467666	0.07948	0.2136	0.04087	0.966269	9.86507e-05	0.4993	0.442008	0.203334	0.109721
rs522882	0.08515	0.5607	0.9436	0.661439	8.19408e-05	0.9555	0.0861589	0.0859607	0.0562471
rs549261	0.08682	0.5645	0.9336	0.658143	8.56052e-05	0.9555	0.0872369	0.0861787	0.057161
rs549336	0.08701	0.5662	0.9309	0.657794	8.27752e-05	0.9555	0.0885319	0.086139	0.0565848
rs540841	0.05482	0.4364	0.9126	0.693378	9.21086e-05	0.9935	0.0894335	0.0802232	0.0632849
rs565465	0.05719	0.4504	0.9144	0.692787	8.70563e-05	0.9935	0.0897016	0.0796526	0.0619726
rs565519	0.05732	0.4509	0.911	0.692883	8.70763e-05	0.9935	0.08931	0.0801309	0.0623878
rs1799023	0.06084	0.4669	0.8785	0.70194	7.47137e-05	0.9973	0.0835603	0.0803711	0.0641653
rs509799	0.0602	0.4711	0.9194	0.697895	8.05008e-05	0.9973	0.0917487	0.0822811	0.065887
rs1799024	0.05969	0.465	0.9262	0.699198	8.02786e-05	0.9988	0.0923634	0.0825277	0.0658415
rs478961	0.05671	0.4457	0.9239	0.6925	9.12431e-05	0.9988	0.0913903	0.0804267	0.0639588
rs484767	0.06308	0.4739	0.934	0.70479	7.67008e-05	0.9988	0.0909076	0.0849376	0.066512
rs5000370	0.07146	0.4854	0.9104	0.732251	0.000101135	0.9988	0.114093	0.0746621	0.0616169
rs511533	0.07147	0.4874	0.9076	0.73183	0.000101765	0.9988	0.113849	0.0744903	0.0619298
rs512484	0.0609	0.4758	0.9285	0.675118	8.41783e-05	0.9988	0.0952577	0.0841201	0.0669422

## Sheet: Supplementary Table 3
rs521851 chr7:78499757:A:G
Genotypes	Imputed data
0/0	1
0/1	25
2022-01-01	104
Frequenvy of imputed variant: 0.1088
Frequency in the whole genome panel: 0.1038

## Sheet: Supplementary Table 4
	ld_snp_rsID	chrom	pos	GRCh38_chrom	GRCh38_pos	afr	amr	eas	eur	sas	gene_symbol	gene_id	gene_chrom	gene_tss	GRCh38_gene_chrom	GRCh38_gene_pos	score	rank	r2	gwas_snp	gwas_pvalue	gwas_beta	ls_snp_is_gwas_snp	vep_terms	vep_sum	vep_mean	GTEx_Thyroid	GTEx_Testis	GTEx_Small_Intestine_Terminal_Ileum	GTEx_Brain_Frontal_Cortex_BA9	GTEx_Artery_Aorta	GTEx_Vagina	GTEx_Whole_Blood	GTEx_Breast_Mammary_Tissue	GTEx_Ovary	GTEx_Adipose_Subcutaneous	GTEx_Adrenal_Gland	GTEx_Heart_Atrial_Appendage	GTEx_Stomach	GTEx_Brain_Caudate_basal_ganglia	GTEx_Artery_Tibial	GTEx_Colon_Transverse	GTEx_Brain_Cerebellum	GTEx_Esophagus_Muscularis	GTEx_Liver	GTEx_Nerve_Tibial	GTEx_Prostate	GTEx_Pancreas	GTEx_Brain_Hypothalamus
1	rs113759109	7	78496659	7	78867343	0.0061	0.0375	0.003	0.0924	0.0286	MAGI2	ENSG00000187391	7	79082890	7	79453667	2	1	0.9880956409	rs73143040	3.584e-08	0.5375	0	intron_variant	3	1	0	0	0	0	0	0	0	0	0	0	0	0	0	0	0	0	0	0	0	0	0	0	0
2	rs113759109	7	78496659	7	78867343	0.0061	0.0375	0.003	0.0924	0.0286	MAGI2	ENSG00000187391	7	79082890	7	79453667	2	1	0.976290229476	rs73143027	4.144e-08	0.5346	0	intron_variant	3	1	0	0	0	0	0	0	0	0	0	0	0	0	0	0	0	0	0	0	0	0	0	0	0
3	rs113759109	7	78496659	7	78867343	0.0061	0.0375	0.003	0.0924	0.0286	MAGI2	ENSG00000187391	7	79082890	7	79453667	2	1	0.976290229476	rs6951989	4.144e-08	0.5346	0	intron_variant	3	1	0	0	0	0	0	0	0	0	0	0	0	0	0	0	0	0	0	0	0	0	0	0	0
4	rs113759109	7	78496659	7	78867343	0.0061	0.0375	0.003	0.0924	0.0286	MAGI2	ENSG00000187391	7	79082890	7	79453667	2	1	1	rs73143043	3.846e-08	0.5361	0	intron_variant	3	1	0	0	0	0	0	0	0	0	0	0	0	0	0	0	0	0	0	0	0	0	0	0	0
5	rs113759109	7	78496659	7	78867343	0.0061	0.0375	0.003	0.0924	0.0286	MAGI2	ENSG00000187391	7	79082890	7	79453667	2	1	1	rs138002846	3.846e-08	0.5361	0	intron_variant	3	1	0	0	0	0	0	0	0	0	0	0	0	0	0	0	0	0	0	0	0	0	0	0	0
6	rs113759109	7	78496659	7	78867343	0.0061	0.0375	0.003	0.0924	0.0286	MAGI2	ENSG00000187391	7	79082890	7	79453667	2	1	0.894736269025	rs73137258	4.737e-08	0.5364	0	intron_variant	3	1	0	0	0	0	0	0	0	0	0	0	0	0	0	0	0	0	0	0	0	0	0	0	0
7	rs113759109	7	78496659	7	78867343	0.0061	0.0375	0.003	0.0924	0.0286	MAGI2	ENSG00000187391	7	79082890	7	79453667	2	1	0.9880956409	rs113459111	2.53e-08	0.5432	0	intron_variant	3	1	0	0	0	0	0	0	0	0	0	0	0	0	0	0	0	0	0	0	0	0	0	0	0
8	rs113759109	7	78496659	7	78867343	0.0061	0.0375	0.003	0.0924	0.0286	MAGI2	ENSG00000187391	7	79082890	7	79453667	2	1	0.9880956409	rs73143084	2.53e-08	0.5432	0	intron_variant	3	1	0	0	0	0	0	0	0	0	0	0	0	0	0	0	0	0	0	0	0	0	0	0	0
9	rs113759109	7	78496659	7	78867343	0.0061	0.0375	0.003	0.0924	0.0286	MAGI2	ENSG00000187391	7	79082890	7	79453667	2	1	0.9880956409	rs141650299	3.584e-08	0.5375	0	intron_variant	3	1	0	0	0	0	0	0	0	0	0	0	0	0	0	0	0	0	0	0	0	0	0	0	0
10	rs113759109	7	78496659	7	78867343	0.0061	0.0375	0.003	0.0924	0.0286	MAGI2	ENSG00000187391	7	79082890	7	79453667	2	1	0.942186659569	rs521851	9.466e-09	0.5437	0	intron_variant	3	1	0	0	0	0	0	0	0	0	0	0	0	0	0	0	0	0	0	0	0	0	0	0	0
11	rs113759109	7	78496659	7	78867343	0.0061	0.0375	0.003	0.0924	0.0286	MAGI2	ENSG00000187391	7	79082890	7	79453667	2	1	0.9880956409	rs142475793	3.584e-08	0.5375	0	intron_variant	3	1	0	0	0	0	0	0	0	0	0	0	0	0	0	0	0	0	0	0	0	0	0	0	0
12	rs113759109	7	78496659	7	78867343	0.0061	0.0375	0.003	0.0924	0.0286	MAGI2	ENSG00000187391	7	79082890	7	79453667	2	1	0.976290229476	rs17390355	4.144e-08	0.5346	0	intron_variant	3	1	0	0	0	0	0	0	0	0	0	0	0	0	0	0	0	0	0	0	0	0	0	0	0
13	rs113759109	7	78496659	7	78867343	0.0061	0.0375	0.003	0.0924	0.0286	MAGI2	ENSG00000187391	7	79082890	7	79453667	2	1	0.9880956409	rs73143070	3.23e-08	0.5388	0	intron_variant	3	1	0	0	0	0	0	0	0	0	0	0	0	0	0	0	0	0	0	0	0	0	0	0	0
14	rs113759109	7	78496659	7	78867343	0.0061	0.0375	0.003	0.0924	0.0286	MAGI2	ENSG00000187391	7	79082890	7	79453667	2	1	0.9880956409	rs73143055	3.846e-08	0.5361	0	intron_variant	3	1	0	0	0	0	0	0	0	0	0	0	0	0	0	0	0	0	0	0	0	0	0	0	0
15	rs113759109	7	78496659	7	78867343	0.0061	0.0375	0.003	0.0924	0.0286	MAGI2	ENSG00000187391	7	79082890	7	79453667	2	1	0.9880956409	rs73143059	3.23e-08	0.5388	0	intron_variant	3	1	0	0	0	0	0	0	0	0	0	0	0	0	0	0	0	0	0	0	0	0	0	0	0
16	rs113759109	7	78496659	7	78867343	0.0061	0.0375	0.003	0.0924	0.0286	MAGI2	ENSG00000187391	7	79082890	7	79453667	2	1	0.9880956409	rs7789403	2.644e-08	0.5428	0	intron_variant	3	1	0	0	0	0	0	0	0	0	0	0	0	0	0	0	0	0	0	0	0	0	0	0	0
17	rs113759109	7	78496659	7	78867343	0.0061	0.0375	0.003	0.0924	0.0286	MAGI2	ENSG00000187391	7	79082890	7	79453667	2	1	0.976290229476	rs6951658	4.144e-08	0.5346	0	intron_variant	3	1	0	0	0	0	0	0	0	0	0	0	0	0	0	0	0	0	0	0	0	0	0	0	0
18	rs113759109	7	78496659	7	78867343	0.0061	0.0375	0.003	0.0924	0.0286	MAGI2	ENSG00000187391	7	79082890	7	79453667	2	1	0.9880956409	rs73143039	3.584e-08	0.5375	0	intron_variant	3	1	0	0	0	0	0	0	0	0	0	0	0	0	0	0	0	0	0	0	0	0	0	0	0
19	rs113759109	7	78496659	7	78867343	0.0061	0.0375	0.003	0.0924	0.0286	MAGI2	ENSG00000187391	7	79082890	7	79453667	2	1	0.9880956409	rs150944644	3.846e-08	0.5361	0	intron_variant	3	1	0	0	0	0	0	0	0	0	0	0	0	0	0	0	0	0	0	0	0	0	0	0	0
20	rs113759109	7	78496659	7	78867343	0.0061	0.0375	0.003	0.0924	0.0286	MAGI2	ENSG00000187391	7	79082890	7	79453667	2	1	0.964231694209	rs17455327	4.144e-08	0.5346	0	intron_variant	3	1	0	0	0	0	0	0	0	0	0	0	0	0	0	0	0	0	0	0	0	0	0	0	0
21	rs113759109	7	78496659	7	78867343	0.0061	0.0375	0.003	0.0924	0.0286	MAGI2	ENSG00000187391	7	79082890	7	79453667	2	1	0.9880956409	rs117038961	3.584e-08	0.5375	0	intron_variant	3	1	0	0	0	0	0	0	0	0	0	0	0	0	0	0	0	0	0	0	0	0	0	0	0
22	rs113759109	7	78496659	7	78867343	0.0061	0.0375	0.003	0.0924	0.0286	MAGI2	ENSG00000187391	7	79082890	7	79453667	2	1	0.9880956409	rs6957268	3.584e-08	0.5375	0	intron_variant	3	1	0	0	0	0	0	0	0	0	0	0	0	0	0	0	0	0	0	0	0	0	0	0	0
23	rs113759109	7	78496659	7	78867343	0.0061	0.0375	0.003	0.0924	0.0286	MAGI2	ENSG00000187391	7	79082890	7	79453667	2	1	0.976290229476	rs73137294	3.584e-08	0.5375	0	intron_variant	3	1	0	0	0	0	0	0	0	0	0	0	0	0	0	0	0	0	0	0	0	0	0	0	0
24	rs113759109	7	78496659	7	78867343	0.0061	0.0375	0.003	0.0924	0.0286	MAGI2	ENSG00000187391	7	79082890	7	79453667	2	1	0.9880956409	rs111922753	3.584e-08	0.5375	0	intron_variant	3	1	0	0	0	0	0	0	0	0	0	0	0	0	0	0	0	0	0	0	0	0	0	0	0
25	rs116591068	7	78510113	7	78880797	0.0061	0.036	0.003	0.0915	0.0286	MAGI2	ENSG00000187391	7	79082890	7	79453667	2	1	0.976098552529	rs73143040	3.584e-08	0.5375	0	intron_variant	3	1	0	0	0	0	0	0	0	0	0	0	0	0	0	0	0	0	0	0	0	0	0	0	0
26	rs116591068	7	78510113	7	78880797	0.0061	0.036	0.003	0.0915	0.0286	MAGI2	ENSG00000187391	7	79082890	7	79453667	2	1	0.963958730596	rs73143027	4.144e-08	0.5346	0	intron_variant	3	1	0	0	0	0	0	0	0	0	0	0	0	0	0	0	0	0	0	0	0	0	0	0	0
27	rs116591068	7	78510113	7	78880797	0.0061	0.036	0.003	0.0915	0.0286	MAGI2	ENSG00000187391	7	79082890	7	79453667	2	1	0.963958730596	rs6951989	4.144e-08	0.5346	0	intron_variant	3	1	0	0	0	0	0	0	0	0	0	0	0	0	0	0	0	0	0	0	0	0	0	0	0
28	rs116591068	7	78510113	7	78880797	0.0061	0.036	0.003	0.0915	0.0286	MAGI2	ENSG00000187391	7	79082890	7	79453667	2	1	0.9880956409	rs73143043	3.846e-08	0.5361	0	intron_variant	3	1	0	0	0	0	0	0	0	0	0	0	0	0	0	0	0	0	0	0	0	0	0	0	0
29	rs116591068	7	78510113	7	78880797	0.0061	0.036	0.003	0.0915	0.0286	MAGI2	ENSG00000187391	7	79082890	7	79453667	2	1	0.9880956409	rs138002846	3.846e-08	0.5361	0	intron_variant	3	1	0	0	0	0	0	0	0	0	0	0	0	0	0	0	0	0	0	0	0	0	0	0	0
30	rs116591068	7	78510113	7	78880797	0.0061	0.036	0.003	0.0915	0.0286	MAGI2	ENSG00000187391	7	79082890	7	79453667	2	1	0.882985346929	rs73137258	4.737e-08	0.5364	0	intron_variant	3	1	0	0	0	0	0	0	0	0	0	0	0	0	0	0	0	0	0	0	0	0	0	0	0
31	rs116591068	7	78510113	7	78880797	0.0061	0.036	0.003	0.0915	0.0286	MAGI2	ENSG00000187391	7	79082890	7	79453667	2	1	1	rs113459111	2.53e-08	0.5432	0	intron_variant	3	1	0	0	0	0	0	0	0	0	0	0	0	0	0	0	0	0	0	0	0	0	0	0	0
32	rs116591068	7	78510113	7	78880797	0.0061	0.036	0.003	0.0915	0.0286	MAGI2	ENSG00000187391	7	79082890	7	79453667	2	1	1	rs73143084	2.53e-08	0.5432	0	intron_variant	3	1	0	0	0	0	0	0	0	0	0	0	0	0	0	0	0	0	0	0	0	0	0	0	0
33	rs116591068	7	78510113	7	78880797	0.0061	0.036	0.003	0.0915	0.0286	MAGI2	ENSG00000187391	7	79082890	7	79453667	2	1	0.976098552529	rs141650299	3.584e-08	0.5375	0	intron_variant	3	1	0	0	0	0	0	0	0	0	0	0	0	0	0	0	0	0	0	0	0	0	0	0	0
34	rs116591068	7	78510113	7	78880797	0.0061	0.036	0.003	0.0915	0.0286	MAGI2	ENSG00000187391	7	79082890	7	79453667	2	1	0.953759279236	rs521851	9.466e-09	0.5437	0	intron_variant	3	1	0	0	0	0	0	0	0	0	0	0	0	0	0	0	0	0	0	0	0	0	0	0	0
35	rs116591068	7	78510113	7	78880797	0.0061	0.036	0.003	0.0915	0.0286	MAGI2	ENSG00000187391	7	79082890	7	79453667	2	1	0.976098552529	rs142475793	3.584e-08	0.5375	0	intron_variant	3	1	0	0	0	0	0	0	0	0	0	0	0	0	0	0	0	0	0	0	0	0	0	0	0
36	rs116591068	7	78510113	7	78880797	0.0061	0.036	0.003	0.0915	0.0286	MAGI2	ENSG00000187391	7	79082890	7	79453667	2	1	0.963958730596	rs17390355	4.144e-08	0.5346	0	intron_variant	3	1	0	0	0	0	0	0	0	0	0	0	0	0	0	0	0	0	0	0	0	0	0	0	0
37	rs116591068	7	78510113	7	78880797	0.0061	0.036	0.003	0.0915	0.0286	MAGI2	ENSG00000187391	7	79082890	7	79453667	2	1	1	rs73143070	3.23e-08	0.5388	0	intron_variant	3	1	0	0	0	0	0	0	0	0	0	0	0	0	0	0	0	0	0	0	0	0	0	0	0
38	rs116591068	7	78510113	7	78880797	0.0061	0.036	0.003	0.0915	0.0286	MAGI2	ENSG00000187391	7	79082890	7	79453667	2	1	1	rs73143055	3.846e-08	0.5361	0	intron_variant	3	1	0	0	0	0	0	0	0	0	0	0	0	0	0	0	0	0	0	0	0	0	0	0	0
39	rs116591068	7	78510113	7	78880797	0.0061	0.036	0.003	0.0915	0.0286	MAGI2	ENSG00000187391	7	79082890	7	79453667	2	1	1	rs73143059	3.23e-08	0.5388	0	intron_variant	3	1	0	0	0	0	0	0	0	0	0	0	0	0	0	0	0	0	0	0	0	0	0	0	0
40	rs116591068	7	78510113	7	78880797	0.0061	0.036	0.003	0.0915	0.0286	MAGI2	ENSG00000187391	7	79082890	7	79453667	2	1	1	rs7789403	2.644e-08	0.5428	0	intron_variant	3	1	0	0	0	0	0	0	0	0	0	0	0	0	0	0	0	0	0	0	0	0	0	0	0
41	rs116591068	7	78510113	7	78880797	0.0061	0.036	0.003	0.0915	0.0286	MAGI2	ENSG00000187391	7	79082890	7	79453667	2	1	0.963958730596	rs6951658	4.144e-08	0.5346	0	intron_variant	3	1	0	0	0	0	0	0	0	0	0	0	0	0	0	0	0	0	0	0	0	0	0	0	0
42	rs116591068	7	78510113	7	78880797	0.0061	0.036	0.003	0.0915	0.0286	MAGI2	ENSG00000187391	7	79082890	7	79453667	2	1	0.976098552529	rs73143039	3.584e-08	0.5375	0	intron_variant	3	1	0	0	0	0	0	0	0	0	0	0	0	0	0	0	0	0	0	0	0	0	0	0	0
43	rs116591068	7	78510113	7	78880797	0.0061	0.036	0.003	0.0915	0.0286	MAGI2	ENSG00000187391	7	79082890	7	79453667	2	1	1	rs150944644	3.846e-08	0.5361	0	intron_variant	3	1	0	0	0	0	0	0	0	0	0	0	0	0	0	0	0	0	0	0	0	0	0	0	0
44	rs116591068	7	78510113	7	78880797	0.0061	0.036	0.003	0.0915	0.0286	MAGI2	ENSG00000187391	7	79082890	7	79453667	2	1	0.952054887289	rs17455327	4.144e-08	0.5346	0	intron_variant	3	1	0	0	0	0	0	0	0	0	0	0	0	0	0	0	0	0	0	0	0	0	0	0	0
45	rs116591068	7	78510113	7	78880797	0.0061	0.036	0.003	0.0915	0.0286	MAGI2	ENSG00000187391	7	79082890	7	79453667	2	1	0.976098552529	rs117038961	3.584e-08	0.5375	0	intron_variant	3	1	0	0	0	0	0	0	0	0	0	0	0	0	0	0	0	0	0	0	0	0	0	0	0
46	rs116591068	7	78510113	7	78880797	0.0061	0.036	0.003	0.0915	0.0286	MAGI2	ENSG00000187391	7	79082890	7	79453667	2	1	0.976098552529	rs6957268	3.584e-08	0.5375	0	intron_variant	3	1	0	0	0	0	0	0	0	0	0	0	0	0	0	0	0	0	0	0	0	0	0	0	0
47	rs116591068	7	78510113	7	78880797	0.0061	0.036	0.003	0.0915	0.0286	MAGI2	ENSG00000187391	7	79082890	7	79453667	2	1	0.963958730596	rs73137294	3.584e-08	0.5375	0	intron_variant	3	1	0	0	0	0	0	0	0	0	0	0	0	0	0	0	0	0	0	0	0	0	0	0	0
48	rs116591068	7	78510113	7	78880797	0.0061	0.036	0.003	0.0915	0.0286	MAGI2	ENSG00000187391	7	79082890	7	79453667	2	1	0.976098552529	rs111922753	3.584e-08	0.5375	0	intron_variant	3	1	0	0	0	0	0	0	0	0	0	0	0	0	0	0	0	0	0	0	0	0	0	0	0
49	rs7791106	7	78537682	7	78908366	0.5325	0.1873	0.2262	0.1044	0.1973	MAGI2	ENSG00000187391	7	79082890	7	79453667	2.99449954732	1	0.727056360976	rs521851	9.466e-09	0.5437	0	intron_variant	3	1	0.391940401108	0.661037120816	0.357113185969	0.00752512205043	0.83455943053	0.307844016662	0	0.75488452069	0.220176620153	0.703647073355	0.0125439398917	0.923039418431	0.783427164006	0.688983566	0.99449954732	0.039939904041	0.92349508862	0.275454391823	0.452848852493	0.489258678458	0.19753185408	0.494295902653	0.442619384578
50	rs12112897	7	78537885	7	78908569	0.2368	0.0403	0.0188	0.0905	0.1299	MAGI2	ENSG00000187391	7	79082890	7	79453667	2.98686321794	1	0.7838623296	rs73143040	3.584e-08	0.5375	0	intron_variant	3	1	0.804318694978	0.936086731058	0.135514202953	0.49353036204	0.549025868332	0.316018967899	0	0.443583541568	0.0563913429432	0.933717766228	0.54701877162	0.973646487211	0.590919360163	0.486175069009	0.986863217944	0.212560035475	0.4097278439	0.548336363157	0.513145006769	0.779536522783	0.504956872828	0.28386502036	0.565670987374
51	rs12112897	7	78537885	7	78908569	0.2368	0.0403	0.0188	0.0905	0.1299	MAGI2	ENSG00000187391	7	79082890	7	79453667	2.98686321794	1	0.769869366084	rs73143027	4.144e-08	0.5346	0	intron_variant	3	1	0.804318694978	0.936086731058	0.135514202953	0.49353036204	0.549025868332	0.316018967899	0	0.443583541568	0.0563913429432	0.933717766228	0.54701877162	0.973646487211	0.590919360163	0.486175069009	0.986863217944	0.212560035475	0.4097278439	0.548336363157	0.513145006769	0.779536522783	0.504956872828	0.28386502036	0.565670987374
52	rs12112897	7	78537885	7	78908569	0.2368	0.0403	0.0188	0.0905	0.1299	MAGI2	ENSG00000187391	7	79082890	7	79453667	2.98686321794	1	0.769869366084	rs6951989	4.144e-08	0.5346	0	intron_variant	3	1	0.804318694978	0.936086731058	0.135514202953	0.49353036204	0.549025868332	0.316018967899	0	0.443583541568	0.0563913429432	0.933717766228	0.54701877162	0.973646487211	0.590919360163	0.486175069009	0.986863217944	0.212560035475	0.4097278439	0.548336363157	0.513145006769	0.779536522783	0.504956872828	0.28386502036	0.565670987374
53	rs12112897	7	78537885	7	78908569	0.2368	0.0403	0.0188	0.0905	0.1299	MAGI2	ENSG00000187391	7	79082890	7	79453667	2.98686321794	1	0.795419610769	rs73143043	3.846e-08	0.5361	0	intron_variant	3	1	0.804318694978	0.936086731058	0.135514202953	0.49353036204	0.549025868332	0.316018967899	0	0.443583541568	0.0563913429432	0.933717766228	0.54701877162	0.973646487211	0.590919360163	0.486175069009	0.986863217944	0.212560035475	0.4097278439	0.548336363157	0.513145006769	0.779536522783	0.504956872828	0.28386502036	0.565670987374
54	rs12112897	7	78537885	7	78908569	0.2368	0.0403	0.0188	0.0905	0.1299	MAGI2	ENSG00000187391	7	79082890	7	79453667	2.98686321794	1	0.795419610769	rs138002846	3.846e-08	0.5361	0	intron_variant	3	1	0.804318694978	0.936086731058	0.135514202953	0.49353036204	0.549025868332	0.316018967899	0	0.443583541568	0.0563913429432	0.933717766228	0.54701877162	0.973646487211	0.590919360163	0.486175069009	0.986863217944	0.212560035475	0.4097278439	0.548336363157	0.513145006769	0.779536522783	0.504956872828	0.28386502036	0.565670987374
55	rs12112897	7	78537885	7	78908569	0.2368	0.0403	0.0188	0.0905	0.1299	MAGI2	ENSG00000187391	7	79082890	7	79453667	2.98686321794	1	0.8053806049	rs113459111	2.53e-08	0.5432	0	intron_variant	3	1	0.804318694978	0.936086731058	0.135514202953	0.49353036204	0.549025868332	0.316018967899	0	0.443583541568	0.0563913429432	0.933717766228	0.54701877162	0.973646487211	0.590919360163	0.486175069009	0.986863217944	0.212560035475	0.4097278439	0.548336363157	0.513145006769	0.779536522783	0.504956872828	0.28386502036	0.565670987374
56	rs12112897	7	78537885	7	78908569	0.2368	0.0403	0.0188	0.0905	0.1299	MAGI2	ENSG00000187391	7	79082890	7	79453667	2.98686321794	1	0.8053806049	rs73143084	2.53e-08	0.5432	0	intron_variant	3	1	0.804318694978	0.936086731058	0.135514202953	0.49353036204	0.549025868332	0.316018967899	0	0.443583541568	0.0563913429432	0.933717766228	0.54701877162	0.973646487211	0.590919360163	0.486175069009	0.986863217944	0.212560035475	0.4097278439	0.548336363157	0.513145006769	0.779536522783	0.504956872828	0.28386502036	0.565670987374
57	rs12112897	7	78537885	7	78908569	0.2368	0.0403	0.0188	0.0905	0.1299	MAGI2	ENSG00000187391	7	79082890	7	79453667	2.98686321794	1	0.7838623296	rs141650299	3.584e-08	0.5375	0	intron_variant	3	1	0.804318694978	0.936086731058	0.135514202953	0.49353036204	0.549025868332	0.316018967899	0	0.443583541568	0.0563913429432	0.933717766228	0.54701877162	0.973646487211	0.590919360163	0.486175069009	0.986863217944	0.212560035475	0.4097278439	0.548336363157	0.513145006769	0.779536522783	0.504956872828	0.28386502036	0.565670987374
58	rs12112897	7	78537885	7	78908569	0.2368	0.0403	0.0188	0.0905	0.1299	MAGI2	ENSG00000187391	7	79082890	7	79453667	2.98686321794	1	0.852250234276	rs521851	9.466e-09	0.5437	0	intron_variant	3	1	0.804318694978	0.936086731058	0.135514202953	0.49353036204	0.549025868332	0.316018967899	0	0.443583541568	0.0563913429432	0.933717766228	0.54701877162	0.973646487211	0.590919360163	0.486175069009	0.986863217944	0.212560035475	0.4097278439	0.548336363157	0.513145006769	0.779536522783	0.504956872828	0.28386502036	0.565670987374
59	rs12112897	7	78537885	7	78908569	0.2368	0.0403	0.0188	0.0905	0.1299	MAGI2	ENSG00000187391	7	79082890	7	79453667	2.98686321794	1	0.7838623296	rs142475793	3.584e-08	0.5375	0	intron_variant	3	1	0.804318694978	0.936086731058	0.135514202953	0.49353036204	0.549025868332	0.316018967899	0	0.443583541568	0.0563913429432	0.933717766228	0.54701877162	0.973646487211	0.590919360163	0.486175069009	0.986863217944	0.212560035475	0.4097278439	0.548336363157	0.513145006769	0.779536522783	0.504956872828	0.28386502036	0.565670987374
60	rs12112897	7	78537885	7	78908569	0.2368	0.0403	0.0188	0.0905	0.1299	MAGI2	ENSG00000187391	7	79082890	7	79453667	2.98686321794	1	0.769869366084	rs17390355	4.144e-08	0.5346	0	intron_variant	3	1	0.804318694978	0.936086731058	0.135514202953	0.49353036204	0.549025868332	0.316018967899	0	0.443583541568	0.0563913429432	0.933717766228	0.54701877162	0.973646487211	0.590919360163	0.486175069009	0.986863217944	0.212560035475	0.4097278439	0.548336363157	0.513145006769	0.779536522783	0.504956872828	0.28386502036	0.565670987374
61	rs12112897	7	78537885	7	78908569	0.2368	0.0403	0.0188	0.0905	0.1299	MAGI2	ENSG00000187391	7	79082890	7	79453667	2.98686321794	1	0.8053806049	rs73143070	3.23e-08	0.5388	0	intron_variant	3	1	0.804318694978	0.936086731058	0.135514202953	0.49353036204	0.549025868332	0.316018967899	0	0.443583541568	0.0563913429432	0.933717766228	0.54701877162	0.973646487211	0.590919360163	0.486175069009	0.986863217944	0.212560035475	0.4097278439	0.548336363157	0.513145006769	0.779536522783	0.504956872828	0.28386502036	0.565670987374
62	rs12112897	7	78537885	7	78908569	0.2368	0.0403	0.0188	0.0905	0.1299	MAGI2	ENSG00000187391	7	79082890	7	79453667	2.98686321794	1	0.8053806049	rs73143055	3.846e-08	0.5361	0	intron_variant	3	1	0.804318694978	0.936086731058	0.135514202953	0.49353036204	0.549025868332	0.316018967899	0	0.443583541568	0.0563913429432	0.933717766228	0.54701877162	0.973646487211	0.590919360163	0.486175069009	0.986863217944	0.212560035475	0.4097278439	0.548336363157	0.513145006769	0.779536522783	0.504956872828	0.28386502036	0.565670987374
63	rs12112897	7	78537885	7	78908569	0.2368	0.0403	0.0188	0.0905	0.1299	MAGI2	ENSG00000187391	7	79082890	7	79453667	2.98686321794	1	0.8053806049	rs73143059	3.23e-08	0.5388	0	intron_variant	3	1	0.804318694978	0.936086731058	0.135514202953	0.49353036204	0.549025868332	0.316018967899	0	0.443583541568	0.0563913429432	0.933717766228	0.54701877162	0.973646487211	0.590919360163	0.486175069009	0.986863217944	0.212560035475	0.4097278439	0.548336363157	0.513145006769	0.779536522783	0.504956872828	0.28386502036	0.565670987374
64	rs12112897	7	78537885	7	78908569	0.2368	0.0403	0.0188	0.0905	0.1299	MAGI2	ENSG00000187391	7	79082890	7	79453667	2.98686321794	1	0.8053806049	rs7789403	2.644e-08	0.5428	0	intron_variant	3	1	0.804318694978	0.936086731058	0.135514202953	0.49353036204	0.549025868332	0.316018967899	0	0.443583541568	0.0563913429432	0.933717766228	0.54701877162	0.973646487211	0.590919360163	0.486175069009	0.986863217944	0.212560035475	0.4097278439	0.548336363157	0.513145006769	0.779536522783	0.504956872828	0.28386502036	0.565670987374
65	rs12112897	7	78537885	7	78908569	0.2368	0.0403	0.0188	0.0905	0.1299	MAGI2	ENSG00000187391	7	79082890	7	79453667	2.98686321794	1	0.769869366084	rs6951658	4.144e-08	0.5346	0	intron_variant	3	1	0.804318694978	0.936086731058	0.135514202953	0.49353036204	0.549025868332	0.316018967899	0	0.443583541568	0.0563913429432	0.933717766228	0.54701877162	0.973646487211	0.590919360163	0.486175069009	0.986863217944	0.212560035475	0.4097278439	0.548336363157	0.513145006769	0.779536522783	0.504956872828	0.28386502036	0.565670987374
66	rs12112897	7	78537885	7	78908569	0.2368	0.0403	0.0188	0.0905	0.1299	MAGI2	ENSG00000187391	7	79082890	7	79453667	2.98686321794	1	0.7838623296	rs73143039	3.584e-08	0.5375	0	intron_variant	3	1	0.804318694978	0.936086731058	0.135514202953	0.49353036204	0.549025868332	0.316018967899	0	0.443583541568	0.0563913429432	0.933717766228	0.54701877162	0.973646487211	0.590919360163	0.486175069009	0.986863217944	0.212560035475	0.4097278439	0.548336363157	0.513145006769	0.779536522783	0.504956872828	0.28386502036	0.565670987374
67	rs12112897	7	78537885	7	78908569	0.2368	0.0403	0.0188	0.0905	0.1299	MAGI2	ENSG00000187391	7	79082890	7	79453667	2.98686321794	1	0.8053806049	rs150944644	3.846e-08	0.5361	0	intron_variant	3	1	0.804318694978	0.936086731058	0.135514202953	0.49353036204	0.549025868332	0.316018967899	0	0.443583541568	0.0563913429432	0.933717766228	0.54701877162	0.973646487211	0.590919360163	0.486175069009	0.986863217944	0.212560035475	0.4097278439	0.548336363157	0.513145006769	0.779536522783	0.504956872828	0.28386502036	0.565670987374
68	rs12112897	7	78537885	7	78908569	0.2368	0.0403	0.0188	0.0905	0.1299	MAGI2	ENSG00000187391	7	79082890	7	79453667	2.98686321794	1	0.759977702289	rs17455327	4.144e-08	0.5346	0	intron_variant	3	1	0.804318694978	0.936086731058	0.135514202953	0.49353036204	0.549025868332	0.316018967899	0	0.443583541568	0.0563913429432	0.933717766228	0.54701877162	0.973646487211	0.590919360163	0.486175069009	0.986863217944	0.212560035475	0.4097278439	0.548336363157	0.513145006769	0.779536522783	0.504956872828	0.28386502036	0.565670987374
69	rs12112897	7	78537885	7	78908569	0.2368	0.0403	0.0188	0.0905	0.1299	MAGI2	ENSG00000187391	7	79082890	7	79453667	2.98686321794	1	0.7838623296	rs117038961	3.584e-08	0.5375	0	intron_variant	3	1	0.804318694978	0.936086731058	0.135514202953	0.49353036204	0.549025868332	0.316018967899	0	0.443583541568	0.0563913429432	0.933717766228	0.54701877162	0.973646487211	0.590919360163	0.486175069009	0.986863217944	0.212560035475	0.4097278439	0.548336363157	0.513145006769	0.779536522783	0.504956872828	0.28386502036	0.565670987374
70	rs12112897	7	78537885	7	78908569	0.2368	0.0403	0.0188	0.0905	0.1299	MAGI2	ENSG00000187391	7	79082890	7	79453667	2.98686321794	1	0.7838623296	rs6957268	3.584e-08	0.5375	0	intron_variant	3	1	0.804318694978	0.936086731058	0.135514202953	0.49353036204	0.549025868332	0.316018967899	0	0.443583541568	0.0563913429432	0.933717766228	0.54701877162	0.973646487211	0.590919360163	0.486175069009	0.986863217944	0.212560035475	0.4097278439	0.548336363157	0.513145006769	0.779536522783	0.504956872828	0.28386502036	0.565670987374
71	rs12112897	7	78537885	7	78908569	0.2368	0.0403	0.0188	0.0905	0.1299	MAGI2	ENSG00000187391	7	79082890	7	79453667	2.98686321794	1	0.769869366084	rs73137294	3.584e-08	0.5375	0	intron_variant	3	1	0.804318694978	0.936086731058	0.135514202953	0.49353036204	0.549025868332	0.316018967899	0	0.443583541568	0.0563913429432	0.933717766228	0.54701877162	0.973646487211	0.590919360163	0.486175069009	0.986863217944	0.212560035475	0.4097278439	0.548336363157	0.513145006769	0.779536522783	0.504956872828	0.28386502036	0.565670987374
72	rs12112897	7	78537885	7	78908569	0.2368	0.0403	0.0188	0.0905	0.1299	MAGI2	ENSG00000187391	7	79082890	7	79453667	2.98686321794	1	0.7838623296	rs111922753	3.584e-08	0.5375	0	intron_variant	3	1	0.804318694978	0.936086731058	0.135514202953	0.49353036204	0.549025868332	0.316018967899	0	0.443583541568	0.0563913429432	0.933717766228	0.54701877162	0.973646487211	0.590919360163	0.486175069009	0.986863217944	0.212560035475	0.4097278439	0.548336363157	0.513145006769	0.779536522783	0.504956872828	0.28386502036	0.565670987374
73	rs117038961	7	78482899	7	78853583	0.0061	0.0346	0.004	0.0915	0.0286	MAGI2	ENSG00000187391	7	79082890	7	79453667	2.99424359581	1	1	rs73143040	3.584e-08	0.5375	0	intron_variant	3	1	0.674624191884	0.923221190791	0.881188841549	0.457099987484	0.0653392403879	0.0978521912303	0	0.346144763458	0.159562746291	0.871993499209	0.9937965236	0.994243595807	0.667534871208	0.264250503309	0.869972581967	0.308268021622	0.378461681379	0.404596638866	0.0944577050717	0.518201336893	0	0.0654678204562	0.00597589203506
74	rs117038961	7	78482899	7	78853583	0.0061	0.0346	0.004	0.0915	0.0286	MAGI2	ENSG00000187391	7	79082890	7	79453667	2.99424359581	1	0.988101605089	rs73143027	4.144e-08	0.5346	0	intron_variant	3	1	0.674624191884	0.923221190791	0.881188841549	0.457099987484	0.0653392403879	0.0978521912303	0	0.346144763458	0.159562746291	0.871993499209	0.9937965236	0.994243595807	0.667534871208	0.264250503309	0.869972581967	0.308268021622	0.378461681379	0.404596638866	0.0944577050717	0.518201336893	0	0.0654678204562	0.00597589203506
75	rs117038961	7	78482899	7	78853583	0.0061	0.0346	0.004	0.0915	0.0286	MAGI2	ENSG00000187391	7	79082890	7	79453667	2.99424359581	1	0.988101605089	rs6951989	4.144e-08	0.5346	0	intron_variant	3	1	0.674624191884	0.923221190791	0.881188841549	0.457099987484	0.0653392403879	0.0978521912303	0	0.346144763458	0.159562746291	0.871993499209	0.9937965236	0.994243595807	0.667534871208	0.264250503309	0.869972581967	0.308268021622	0.378461681379	0.404596638866	0.0944577050717	0.518201336893	0	0.0654678204562	0.00597589203506
76	rs117038961	7	78482899	7	78853583	0.0061	0.0346	0.004	0.0915	0.0286	MAGI2	ENSG00000187391	7	79082890	7	79453667	2.99424359581	1	0.9880956409	rs73143043	3.846e-08	0.5361	0	intron_variant	3	1	0.674624191884	0.923221190791	0.881188841549	0.457099987484	0.0653392403879	0.0978521912303	0	0.346144763458	0.159562746291	0.871993499209	0.9937965236	0.994243595807	0.667534871208	0.264250503309	0.869972581967	0.308268021622	0.378461681379	0.404596638866	0.0944577050717	0.518201336893	0	0.0654678204562	0.00597589203506
77	rs117038961	7	78482899	7	78853583	0.0061	0.0346	0.004	0.0915	0.0286	MAGI2	ENSG00000187391	7	79082890	7	79453667	2.99424359581	1	0.9880956409	rs138002846	3.846e-08	0.5361	0	intron_variant	3	1	0.674624191884	0.923221190791	0.881188841549	0.457099987484	0.0653392403879	0.0978521912303	0	0.346144763458	0.159562746291	0.871993499209	0.9937965236	0.994243595807	0.667534871208	0.264250503309	0.869972581967	0.308268021622	0.378461681379	0.404596638866	0.0944577050717	0.518201336893	0	0.0654678204562	0.00597589203506
78	rs117038961	7	78482899	7	78853583	0.0061	0.0346	0.004	0.0915	0.0286	MAGI2	ENSG00000187391	7	79082890	7	79453667	2.99424359581	1	0.9058280625	rs73137258	4.737e-08	0.5364	0	intron_variant	3	1	0.674624191884	0.923221190791	0.881188841549	0.457099987484	0.0653392403879	0.0978521912303	0	0.346144763458	0.159562746291	0.871993499209	0.9937965236	0.994243595807	0.667534871208	0.264250503309	0.869972581967	0.308268021622	0.378461681379	0.404596638866	0.0944577050717	0.518201336893	0	0.0654678204562	0.00597589203506
79	rs117038961	7	78482899	7	78853583	0.0061	0.0346	0.004	0.0915	0.0286	MAGI2	ENSG00000187391	7	79082890	7	79453667	2.99424359581	1	0.976098552529	rs113459111	2.53e-08	0.5432	0	intron_variant	3	1	0.674624191884	0.923221190791	0.881188841549	0.457099987484	0.0653392403879	0.0978521912303	0	0.346144763458	0.159562746291	0.871993499209	0.9937965236	0.994243595807	0.667534871208	0.264250503309	0.869972581967	0.308268021622	0.378461681379	0.404596638866	0.0944577050717	0.518201336893	0	0.0654678204562	0.00597589203506
80	rs117038961	7	78482899	7	78853583	0.0061	0.0346	0.004	0.0915	0.0286	MAGI2	ENSG00000187391	7	79082890	7	79453667	2.99424359581	1	0.976098552529	rs73143084	2.53e-08	0.5432	0	intron_variant	3	1	0.674624191884	0.923221190791	0.881188841549	0.457099987484	0.0653392403879	0.0978521912303	0	0.346144763458	0.159562746291	0.871993499209	0.9937965236	0.994243595807	0.667534871208	0.264250503309	0.869972581967	0.308268021622	0.378461681379	0.404596638866	0.0944577050717	0.518201336893	0	0.0654678204562	0.00597589203506
81	rs117038961	7	78482899	7	78853583	0.0061	0.0346	0.004	0.0915	0.0286	MAGI2	ENSG00000187391	7	79082890	7	79453667	2.99424359581	1	1	rs141650299	3.584e-08	0.5375	0	intron_variant	3	1	0.674624191884	0.923221190791	0.881188841549	0.457099987484	0.0653392403879	0.0978521912303	0	0.346144763458	0.159562746291	0.871993499209	0.9937965236	0.994243595807	0.667534871208	0.264250503309	0.869972581967	0.308268021622	0.378461681379	0.404596638866	0.0944577050717	0.518201336893	0	0.0654678204562	0.00597589203506
82	rs117038961	7	78482899	7	78853583	0.0061	0.0346	0.004	0.0915	0.0286	MAGI2	ENSG00000187391	7	79082890	7	79453667	2.99424359581	1	0.9307618576	rs521851	9.466e-09	0.5437	0	intron_variant	3	1	0.674624191884	0.923221190791	0.881188841549	0.457099987484	0.0653392403879	0.0978521912303	0	0.346144763458	0.159562746291	0.871993499209	0.9937965236	0.994243595807	0.667534871208	0.264250503309	0.869972581967	0.308268021622	0.378461681379	0.404596638866	0.0944577050717	0.518201336893	0	0.0654678204562	0.00597589203506
83	rs117038961	7	78482899	7	78853583	0.0061	0.0346	0.004	0.0915	0.0286	MAGI2	ENSG00000187391	7	79082890	7	79453667	2.99424359581	1	1	rs142475793	3.584e-08	0.5375	0	intron_variant	3	1	0.674624191884	0.923221190791	0.881188841549	0.457099987484	0.0653392403879	0.0978521912303	0	0.346144763458	0.159562746291	0.871993499209	0.9937965236	0.994243595807	0.667534871208	0.264250503309	0.869972581967	0.308268021622	0.378461681379	0.404596638866	0.0944577050717	0.518201336893	0	0.0654678204562	0.00597589203506
84	rs117038961	7	78482899	7	78853583	0.0061	0.0346	0.004	0.0915	0.0286	MAGI2	ENSG00000187391	7	79082890	7	79453667	2.99424359581	1	0.988101605089	rs17390355	4.144e-08	0.5346	0	intron_variant	3	1	0.674624191884	0.923221190791	0.881188841549	0.457099987484	0.0653392403879	0.0978521912303	0	0.346144763458	0.159562746291	0.871993499209	0.9937965236	0.994243595807	0.667534871208	0.264250503309	0.869972581967	0.308268021622	0.378461681379	0.404596638866	0.0944577050717	0.518201336893	0	0.0654678204562	0.00597589203506
85	rs117038961	7	78482899	7	78853583	0.0061	0.0346	0.004	0.0915	0.0286	MAGI2	ENSG00000187391	7	79082890	7	79453667	2.99424359581	1	0.976098552529	rs73143070	3.23e-08	0.5388	0	intron_variant	3	1	0.674624191884	0.923221190791	0.881188841549	0.457099987484	0.0653392403879	0.0978521912303	0	0.346144763458	0.159562746291	0.871993499209	0.9937965236	0.994243595807	0.667534871208	0.264250503309	0.869972581967	0.308268021622	0.378461681379	0.404596638866	0.0944577050717	0.518201336893	0	0.0654678204562	0.00597589203506
86	rs117038961	7	78482899	7	78853583	0.0061	0.0346	0.004	0.0915	0.0286	MAGI2	ENSG00000187391	7	79082890	7	79453667	2.99424359581	1	0.976098552529	rs73143055	3.846e-08	0.5361	0	intron_variant	3	1	0.674624191884	0.923221190791	0.881188841549	0.457099987484	0.0653392403879	0.0978521912303	0	0.346144763458	0.159562746291	0.871993499209	0.9937965236	0.994243595807	0.667534871208	0.264250503309	0.869972581967	0.308268021622	0.378461681379	0.404596638866	0.0944577050717	0.518201336893	0	0.0654678204562	0.00597589203506
87	rs117038961	7	78482899	7	78853583	0.0061	0.0346	0.004	0.0915	0.0286	MAGI2	ENSG00000187391	7	79082890	7	79453667	2.99424359581	1	0.976098552529	rs73143059	3.23e-08	0.5388	0	intron_variant	3	1	0.674624191884	0.923221190791	0.881188841549	0.457099987484	0.0653392403879	0.0978521912303	0	0.346144763458	0.159562746291	0.871993499209	0.9937965236	0.994243595807	0.667534871208	0.264250503309	0.869972581967	0.308268021622	0.378461681379	0.404596638866	0.0944577050717	0.518201336893	0	0.0654678204562	0.00597589203506
88	rs117038961	7	78482899	7	78853583	0.0061	0.0346	0.004	0.0915	0.0286	MAGI2	ENSG00000187391	7	79082890	7	79453667	2.99424359581	1	0.976098552529	rs7789403	2.644e-08	0.5428	0	intron_variant	3	1	0.674624191884	0.923221190791	0.881188841549	0.457099987484	0.0653392403879	0.0978521912303	0	0.346144763458	0.159562746291	0.871993499209	0.9937965236	0.994243595807	0.667534871208	0.264250503309	0.869972581967	0.308268021622	0.378461681379	0.404596638866	0.0944577050717	0.518201336893	0	0.0654678204562	0.00597589203506
89	rs117038961	7	78482899	7	78853583	0.0061	0.0346	0.004	0.0915	0.0286	MAGI2	ENSG00000187391	7	79082890	7	79453667	2.99424359581	1	0.988101605089	rs6951658	4.144e-08	0.5346	0	intron_variant	3	1	0.674624191884	0.923221190791	0.881188841549	0.457099987484	0.0653392403879	0.0978521912303	0	0.346144763458	0.159562746291	0.871993499209	0.9937965236	0.994243595807	0.667534871208	0.264250503309	0.869972581967	0.308268021622	0.378461681379	0.404596638866	0.0944577050717	0.518201336893	0	0.0654678204562	0.00597589203506
90	rs117038961	7	78482899	7	78853583	0.0061	0.0346	0.004	0.0915	0.0286	MAGI2	ENSG00000187391	7	79082890	7	79453667	2.99424359581	1	1	rs73143039	3.584e-08	0.5375	0	intron_variant	3	1	0.674624191884	0.923221190791	0.881188841549	0.457099987484	0.0653392403879	0.0978521912303	0	0.346144763458	0.159562746291	0.871993499209	0.9937965236	0.994243595807	0.667534871208	0.264250503309	0.869972581967	0.308268021622	0.378461681379	0.404596638866	0.0944577050717	0.518201336893	0	0.0654678204562	0.00597589203506
91	rs117038961	7	78482899	7	78853583	0.0061	0.0346	0.004	0.0915	0.0286	MAGI2	ENSG00000187391	7	79082890	7	79453667	2.99424359581	1	0.976098552529	rs150944644	3.846e-08	0.5361	0	intron_variant	3	1	0.674624191884	0.923221190791	0.881188841549	0.457099987484	0.0653392403879	0.0978521912303	0	0.346144763458	0.159562746291	0.871993499209	0.9937965236	0.994243595807	0.667534871208	0.264250503309	0.869972581967	0.308268021622	0.378461681379	0.404596638866	0.0944577050717	0.518201336893	0	0.0654678204562	0.00597589203506
92	rs117038961	7	78482899	7	78853583	0.0061	0.0346	0.004	0.0915	0.0286	MAGI2	ENSG00000187391	7	79082890	7	79453667	2.99424359581	1	0.975954313216	rs17455327	4.144e-08	0.5346	0	intron_variant	3	1	0.674624191884	0.923221190791	0.881188841549	0.457099987484	0.0653392403879	0.0978521912303	0	0.346144763458	0.159562746291	0.871993499209	0.9937965236	0.994243595807	0.667534871208	0.264250503309	0.869972581967	0.308268021622	0.378461681379	0.404596638866	0.0944577050717	0.518201336893	0	0.0654678204562	0.00597589203506
93	rs117038961	7	78482899	7	78853583	0.0061	0.0346	0.004	0.0915	0.0286	MAGI2	ENSG00000187391	7	79082890	7	79453667	2.99424359581	1	1	rs117038961	3.584e-08	0.5375	1	intron_variant	3	1	0.674624191884	0.923221190791	0.881188841549	0.457099987484	0.0653392403879	0.0978521912303	0	0.346144763458	0.159562746291	0.871993499209	0.9937965236	0.994243595807	0.667534871208	0.264250503309	0.869972581967	0.308268021622	0.378461681379	0.404596638866	0.0944577050717	0.518201336893	0	0.0654678204562	0.00597589203506
94	rs117038961	7	78482899	7	78853583	0.0061	0.0346	0.004	0.0915	0.0286	MAGI2	ENSG00000187391	7	79082890	7	79453667	2.99424359581	1	1	rs6957268	3.584e-08	0.5375	0	intron_variant	3	1	0.674624191884	0.923221190791	0.881188841549	0.457099987484	0.0653392403879	0.0978521912303	0	0.346144763458	0.159562746291	0.871993499209	0.9937965236	0.994243595807	0.667534871208	0.264250503309	0.869972581967	0.308268021622	0.378461681379	0.404596638866	0.0944577050717	0.518201336893	0	0.0654678204562	0.00597589203506
95	rs117038961	7	78482899	7	78853583	0.0061	0.0346	0.004	0.0915	0.0286	MAGI2	ENSG00000187391	7	79082890	7	79453667	2.99424359581	1	0.988101605089	rs73137294	3.584e-08	0.5375	0	intron_variant	3	1	0.674624191884	0.923221190791	0.881188841549	0.457099987484	0.0653392403879	0.0978521912303	0	0.346144763458	0.159562746291	0.871993499209	0.9937965236	0.994243595807	0.667534871208	0.264250503309	0.869972581967	0.308268021622	0.378461681379	0.404596638866	0.0944577050717	0.518201336893	0	0.0654678204562	0.00597589203506
96	rs117038961	7	78482899	7	78853583	0.0061	0.0346	0.004	0.0915	0.0286	MAGI2	ENSG00000187391	7	79082890	7	79453667	2.99424359581	1	1	rs111922753	3.584e-08	0.5375	0	intron_variant	3	1	0.674624191884	0.923221190791	0.881188841549	0.457099987484	0.0653392403879	0.0978521912303	0	0.346144763458	0.159562746291	0.871993499209	0.9937965236	0.994243595807	0.667534871208	0.264250503309	0.869972581967	0.308268021622	0.378461681379	0.404596638866	0.0944577050717	0.518201336893	0	0.0654678204562	0.00597589203506
97	rs73143039	7	78492050	7	78862734	0.0061	0.0346	0	0.0915	0.0276	MAGI2	ENSG00000187391	7	79082890	7	79453667	2.99424359581	1	1	rs73143040	3.584e-08	0.5375	0	intron_variant	3	1	0.674955329123	0.923221190791	0.881188841549	0.456823547904	0.0656668990701	0.0978521912303	0	0.346133440704	0.159562746291	0.871834548925	0.9937965236	0.994243595807	0.667534871208	0.26511194147	0.869918970112	0.308268021622	0.379752764453	0.404386060228	0.0939876073986	0.518619111786	0	0.0654678204562	0.00490902295664
98	rs73143039	7	78492050	7	78862734	0.0061	0.0346	0	0.0915	0.0276	MAGI2	ENSG00000187391	7	79082890	7	79453667	2.99424359581	1	0.988101605089	rs73143027	4.144e-08	0.5346	0	intron_variant	3	1	0.674955329123	0.923221190791	0.881188841549	0.456823547904	0.0656668990701	0.0978521912303	0	0.346133440704	0.159562746291	0.871834548925	0.9937965236	0.994243595807	0.667534871208	0.26511194147	0.869918970112	0.308268021622	0.379752764453	0.404386060228	0.0939876073986	0.518619111786	0	0.0654678204562	0.00490902295664
99	rs73143039	7	78492050	7	78862734	0.0061	0.0346	0	0.0915	0.0276	MAGI2	ENSG00000187391	7	79082890	7	79453667	2.99424359581	1	0.988101605089	rs6951989	4.144e-08	0.5346	0	intron_variant	3	1	0.674955329123	0.923221190791	0.881188841549	0.456823547904	0.0656668990701	0.0978521912303	0	0.346133440704	0.159562746291	0.871834548925	0.9937965236	0.994243595807	0.667534871208	0.26511194147	0.869918970112	0.308268021622	0.379752764453	0.404386060228	0.0939876073986	0.518619111786	0	0.0654678204562	0.00490902295664
100	rs73143039	7	78492050	7	78862734	0.0061	0.0346	0	0.0915	0.0276	MAGI2	ENSG00000187391	7	79082890	7	79453667	2.99424359581	1	0.9880956409	rs73143043	3.846e-08	0.5361	0	intron_variant	3	1	0.674955329123	0.923221190791	0.881188841549	0.456823547904	0.0656668990701	0.0978521912303	0	0.346133440704	0.159562746291	0.871834548925	0.9937965236	0.994243595807	0.667534871208	0.26511194147	0.869918970112	0.308268021622	0.379752764453	0.404386060228	0.0939876073986	0.518619111786	0	0.0654678204562	0.00490902295664
101	rs73143039	7	78492050	7	78862734	0.0061	0.0346	0	0.0915	0.0276	MAGI2	ENSG00000187391	7	79082890	7	79453667	2.99424359581	1	0.9880956409	rs138002846	3.846e-08	0.5361	0	intron_variant	3	1	0.674955329123	0.923221190791	0.881188841549	0.456823547904	0.0656668990701	0.0978521912303	0	0.346133440704	0.159562746291	0.871834548925	0.9937965236	0.994243595807	0.667534871208	0.26511194147	0.869918970112	0.308268021622	0.379752764453	0.404386060228	0.0939876073986	0.518619111786	0	0.0654678204562	0.00490902295664
102	rs73143039	7	78492050	7	78862734	0.0061	0.0346	0	0.0915	0.0276	MAGI2	ENSG00000187391	7	79082890	7	79453667	2.99424359581	1	0.9058280625	rs73137258	4.737e-08	0.5364	0	intron_variant	3	1	0.674955329123	0.923221190791	0.881188841549	0.456823547904	0.0656668990701	0.0978521912303	0	0.346133440704	0.159562746291	0.871834548925	0.9937965236	0.994243595807	0.667534871208	0.26511194147	0.869918970112	0.308268021622	0.379752764453	0.404386060228	0.0939876073986	0.518619111786	0	0.0654678204562	0.00490902295664
103	rs73143039	7	78492050	7	78862734	0.0061	0.0346	0	0.0915	0.0276	MAGI2	ENSG00000187391	7	79082890	7	79453667	2.99424359581	1	0.976098552529	rs113459111	2.53e-08	0.5432	0	intron_variant	3	1	0.674955329123	0.923221190791	0.881188841549	0.456823547904	0.0656668990701	0.0978521912303	0	0.346133440704	0.159562746291	0.871834548925	0.9937965236	0.994243595807	0.667534871208	0.26511194147	0.869918970112	0.308268021622	0.379752764453	0.404386060228	0.0939876073986	0.518619111786	0	0.0654678204562	0.00490902295664
104	rs73143039	7	78492050	7	78862734	0.0061	0.0346	0	0.0915	0.0276	MAGI2	ENSG00000187391	7	79082890	7	79453667	2.99424359581	1	0.976098552529	rs73143084	2.53e-08	0.5432	0	intron_variant	3	1	0.674955329123	0.923221190791	0.881188841549	0.456823547904	0.0656668990701	0.0978521912303	0	0.346133440704	0.159562746291	0.871834548925	0.9937965236	0.994243595807	0.667534871208	0.26511194147	0.869918970112	0.308268021622	0.379752764453	0.404386060228	0.0939876073986	0.518619111786	0	0.0654678204562	0.00490902295664
105	rs73143039	7	78492050	7	78862734	0.0061	0.0346	0	0.0915	0.0276	MAGI2	ENSG00000187391	7	79082890	7	79453667	2.99424359581	1	1	rs141650299	3.584e-08	0.5375	0	intron_variant	3	1	0.674955329123	0.923221190791	0.881188841549	0.456823547904	0.0656668990701	0.0978521912303	0	0.346133440704	0.159562746291	0.871834548925	0.9937965236	0.994243595807	0.667534871208	0.26511194147	0.869918970112	0.308268021622	0.379752764453	0.404386060228	0.0939876073986	0.518619111786	0	0.0654678204562	0.00490902295664
106	rs73143039	7	78492050	7	78862734	0.0061	0.0346	0	0.0915	0.0276	MAGI2	ENSG00000187391	7	79082890	7	79453667	2.99424359581	1	0.9307618576	rs521851	9.466e-09	0.5437	0	intron_variant	3	1	0.674955329123	0.923221190791	0.881188841549	0.456823547904	0.0656668990701	0.0978521912303	0	0.346133440704	0.159562746291	0.871834548925	0.9937965236	0.994243595807	0.667534871208	0.26511194147	0.869918970112	0.308268021622	0.379752764453	0.404386060228	0.0939876073986	0.518619111786	0	0.0654678204562	0.00490902295664
107	rs73143039	7	78492050	7	78862734	0.0061	0.0346	0	0.0915	0.0276	MAGI2	ENSG00000187391	7	79082890	7	79453667	2.99424359581	1	1	rs142475793	3.584e-08	0.5375	0	intron_variant	3	1	0.674955329123	0.923221190791	0.881188841549	0.456823547904	0.0656668990701	0.0978521912303	0	0.346133440704	0.159562746291	0.871834548925	0.9937965236	0.994243595807	0.667534871208	0.26511194147	0.869918970112	0.308268021622	0.379752764453	0.404386060228	0.0939876073986	0.518619111786	0	0.0654678204562	0.00490902295664
108	rs73143039	7	78492050	7	78862734	0.0061	0.0346	0	0.0915	0.0276	MAGI2	ENSG00000187391	7	79082890	7	79453667	2.99424359581	1	0.988101605089	rs17390355	4.144e-08	0.5346	0	intron_variant	3	1	0.674955329123	0.923221190791	0.881188841549	0.456823547904	0.0656668990701	0.0978521912303	0	0.346133440704	0.159562746291	0.871834548925	0.9937965236	0.994243595807	0.667534871208	0.26511194147	0.869918970112	0.308268021622	0.379752764453	0.404386060228	0.0939876073986	0.518619111786	0	0.0654678204562	0.00490902295664
109	rs73143039	7	78492050	7	78862734	0.0061	0.0346	0	0.0915	0.0276	MAGI2	ENSG00000187391	7	79082890	7	79453667	2.99424359581	1	0.976098552529	rs73143070	3.23e-08	0.5388	0	intron_variant	3	1	0.674955329123	0.923221190791	0.881188841549	0.456823547904	0.0656668990701	0.0978521912303	0	0.346133440704	0.159562746291	0.871834548925	0.9937965236	0.994243595807	0.667534871208	0.26511194147	0.869918970112	0.308268021622	0.379752764453	0.404386060228	0.0939876073986	0.518619111786	0	0.0654678204562	0.00490902295664
110	rs73143039	7	78492050	7	78862734	0.0061	0.0346	0	0.0915	0.0276	MAGI2	ENSG00000187391	7	79082890	7	79453667	2.99424359581	1	0.976098552529	rs73143055	3.846e-08	0.5361	0	intron_variant	3	1	0.674955329123	0.923221190791	0.881188841549	0.456823547904	0.0656668990701	0.0978521912303	0	0.346133440704	0.159562746291	0.871834548925	0.9937965236	0.994243595807	0.667534871208	0.26511194147	0.869918970112	0.308268021622	0.379752764453	0.404386060228	0.0939876073986	0.518619111786	0	0.0654678204562	0.00490902295664
111	rs73143039	7	78492050	7	78862734	0.0061	0.0346	0	0.0915	0.0276	MAGI2	ENSG00000187391	7	79082890	7	79453667	2.99424359581	1	0.976098552529	rs73143059	3.23e-08	0.5388	0	intron_variant	3	1	0.674955329123	0.923221190791	0.881188841549	0.456823547904	0.0656668990701	0.0978521912303	0	0.346133440704	0.159562746291	0.871834548925	0.9937965236	0.994243595807	0.667534871208	0.26511194147	0.869918970112	0.308268021622	0.379752764453	0.404386060228	0.0939876073986	0.518619111786	0	0.0654678204562	0.00490902295664
112	rs73143039	7	78492050	7	78862734	0.0061	0.0346	0	0.0915	0.0276	MAGI2	ENSG00000187391	7	79082890	7	79453667	2.99424359581	1	0.976098552529	rs7789403	2.644e-08	0.5428	0	intron_variant	3	1	0.674955329123	0.923221190791	0.881188841549	0.456823547904	0.0656668990701	0.0978521912303	0	0.346133440704	0.159562746291	0.871834548925	0.9937965236	0.994243595807	0.667534871208	0.26511194147	0.869918970112	0.308268021622	0.379752764453	0.404386060228	0.0939876073986	0.518619111786	0	0.0654678204562	0.00490902295664
113	rs73143039	7	78492050	7	78862734	0.0061	0.0346	0	0.0915	0.0276	MAGI2	ENSG00000187391	7	79082890	7	79453667	2.99424359581	1	0.988101605089	rs6951658	4.144e-08	0.5346	0	intron_variant	3	1	0.674955329123	0.923221190791	0.881188841549	0.456823547904	0.0656668990701	0.0978521912303	0	0.346133440704	0.159562746291	0.871834548925	0.9937965236	0.994243595807	0.667534871208	0.26511194147	0.869918970112	0.308268021622	0.379752764453	0.404386060228	0.0939876073986	0.518619111786	0	0.0654678204562	0.00490902295664
114	rs73143039	7	78492050	7	78862734	0.0061	0.0346	0	0.0915	0.0276	MAGI2	ENSG00000187391	7	79082890	7	79453667	2.99424359581	1	1	rs73143039	3.584e-08	0.5375	1	intron_variant	3	1	0.674955329123	0.923221190791	0.881188841549	0.456823547904	0.0656668990701	0.0978521912303	0	0.346133440704	0.159562746291	0.871834548925	0.9937965236	0.994243595807	0.667534871208	0.26511194147	0.869918970112	0.308268021622	0.379752764453	0.404386060228	0.0939876073986	0.518619111786	0	0.0654678204562	0.00490902295664
115	rs73143039	7	78492050	7	78862734	0.0061	0.0346	0	0.0915	0.0276	MAGI2	ENSG00000187391	7	79082890	7	79453667	2.99424359581	1	0.976098552529	rs150944644	3.846e-08	0.5361	0	intron_variant	3	1	0.674955329123	0.923221190791	0.881188841549	0.456823547904	0.0656668990701	0.0978521912303	0	0.346133440704	0.159562746291	0.871834548925	0.9937965236	0.994243595807	0.667534871208	0.26511194147	0.869918970112	0.308268021622	0.379752764453	0.404386060228	0.0939876073986	0.518619111786	0	0.0654678204562	0.00490902295664
116	rs73143039	7	78492050	7	78862734	0.0061	0.0346	0	0.0915	0.0276	MAGI2	ENSG00000187391	7	79082890	7	79453667	2.99424359581	1	0.975954313216	rs17455327	4.144e-08	0.5346	0	intron_variant	3	1	0.674955329123	0.923221190791	0.881188841549	0.456823547904	0.0656668990701	0.0978521912303	0	0.346133440704	0.159562746291	0.871834548925	0.9937965236	0.994243595807	0.667534871208	0.26511194147	0.869918970112	0.308268021622	0.379752764453	0.404386060228	0.0939876073986	0.518619111786	0	0.0654678204562	0.00490902295664
117	rs73143039	7	78492050	7	78862734	0.0061	0.0346	0	0.0915	0.0276	MAGI2	ENSG00000187391	7	79082890	7	79453667	2.99424359581	1	1	rs117038961	3.584e-08	0.5375	0	intron_variant	3	1	0.674955329123	0.923221190791	0.881188841549	0.456823547904	0.0656668990701	0.0978521912303	0	0.346133440704	0.159562746291	0.871834548925	0.9937965236	0.994243595807	0.667534871208	0.26511194147	0.869918970112	0.308268021622	0.379752764453	0.404386060228	0.0939876073986	0.518619111786	0	0.0654678204562	0.00490902295664
118	rs73143039	7	78492050	7	78862734	0.0061	0.0346	0	0.0915	0.0276	MAGI2	ENSG00000187391	7	79082890	7	79453667	2.99424359581	1	1	rs6957268	3.584e-08	0.5375	0	intron_variant	3	1	0.674955329123	0.923221190791	0.881188841549	0.456823547904	0.0656668990701	0.0978521912303	0	0.346133440704	0.159562746291	0.871834548925	0.9937965236	0.994243595807	0.667534871208	0.26511194147	0.869918970112	0.308268021622	0.379752764453	0.404386060228	0.0939876073986	0.518619111786	0	0.0654678204562	0.00490902295664
119	rs73143039	7	78492050	7	78862734	0.0061	0.0346	0	0.0915	0.0276	MAGI2	ENSG00000187391	7	79082890	7	79453667	2.99424359581	1	0.988101605089	rs73137294	3.584e-08	0.5375	0	intron_variant	3	1	0.674955329123	0.923221190791	0.881188841549	0.456823547904	0.0656668990701	0.0978521912303	0	0.346133440704	0.159562746291	0.871834548925	0.9937965236	0.994243595807	0.667534871208	0.26511194147	0.869918970112	0.308268021622	0.379752764453	0.404386060228	0.0939876073986	0.518619111786	0	0.0654678204562	0.00490902295664
120	rs73143039	7	78492050	7	78862734	0.0061	0.0346	0	0.0915	0.0276	MAGI2	ENSG00000187391	7	79082890	7	79453667	2.99424359581	1	1	rs111922753	3.584e-08	0.5375	0	intron_variant	3	1	0.674955329123	0.923221190791	0.881188841549	0.456823547904	0.0656668990701	0.0978521912303	0	0.346133440704	0.159562746291	0.871834548925	0.9937965236	0.994243595807	0.667534871208	0.26511194147	0.869918970112	0.308268021622	0.379752764453	0.404386060228	0.0939876073986	0.518619111786	0	0.0654678204562	0.00490902295664
121	rs111922753	7	78488499	7	78859183	0.0061	0.0346	0.004	0.0915	0.0286	MAGI2	ENSG00000187391	7	79082890	7	79453667	2.99424359581	1	1	rs73143040	3.584e-08	0.5375	0	intron_variant	3	1	0.674822935253	0.923221190791	0.881188841549	0.456934237473	0.0655358490347	0.0978521912303	0	0.346138008111	0.159562746291	0.87189817209	0.9937965236	0.994243595807	0.667534871208	0.264767494214	0.869940445691	0.308268021622	0.379236596514	0.404470336817	0.0941756676673	0.518452061585	0	0.0654678204562	0.00533573967648
122	rs111922753	7	78488499	7	78859183	0.0061	0.0346	0.004	0.0915	0.0286	MAGI2	ENSG00000187391	7	79082890	7	79453667	2.99424359581	1	0.988101605089	rs73143027	4.144e-08	0.5346	0	intron_variant	3	1	0.674822935253	0.923221190791	0.881188841549	0.456934237473	0.0655358490347	0.0978521912303	0	0.346138008111	0.159562746291	0.87189817209	0.9937965236	0.994243595807	0.667534871208	0.264767494214	0.869940445691	0.308268021622	0.379236596514	0.404470336817	0.0941756676673	0.518452061585	0	0.0654678204562	0.00533573967648
123	rs111922753	7	78488499	7	78859183	0.0061	0.0346	0.004	0.0915	0.0286	MAGI2	ENSG00000187391	7	79082890	7	79453667	2.99424359581	1	0.988101605089	rs6951989	4.144e-08	0.5346	0	intron_variant	3	1	0.674822935253	0.923221190791	0.881188841549	0.456934237473	0.0655358490347	0.0978521912303	0	0.346138008111	0.159562746291	0.87189817209	0.9937965236	0.994243595807	0.667534871208	0.264767494214	0.869940445691	0.308268021622	0.379236596514	0.404470336817	0.0941756676673	0.518452061585	0	0.0654678204562	0.00533573967648
124	rs111922753	7	78488499	7	78859183	0.0061	0.0346	0.004	0.0915	0.0286	MAGI2	ENSG00000187391	7	79082890	7	79453667	2.99424359581	1	0.9880956409	rs73143043	3.846e-08	0.5361	0	intron_variant	3	1	0.674822935253	0.923221190791	0.881188841549	0.456934237473	0.0655358490347	0.0978521912303	0	0.346138008111	0.159562746291	0.87189817209	0.9937965236	0.994243595807	0.667534871208	0.264767494214	0.869940445691	0.308268021622	0.379236596514	0.404470336817	0.0941756676673	0.518452061585	0	0.0654678204562	0.00533573967648
125	rs111922753	7	78488499	7	78859183	0.0061	0.0346	0.004	0.0915	0.0286	MAGI2	ENSG00000187391	7	79082890	7	79453667	2.99424359581	1	0.9880956409	rs138002846	3.846e-08	0.5361	0	intron_variant	3	1	0.674822935253	0.923221190791	0.881188841549	0.456934237473	0.0655358490347	0.0978521912303	0	0.346138008111	0.159562746291	0.87189817209	0.9937965236	0.994243595807	0.667534871208	0.264767494214	0.869940445691	0.308268021622	0.379236596514	0.404470336817	0.0941756676673	0.518452061585	0	0.0654678204562	0.00533573967648
126	rs111922753	7	78488499	7	78859183	0.0061	0.0346	0.004	0.0915	0.0286	MAGI2	ENSG00000187391	7	79082890	7	79453667	2.99424359581	1	0.9058280625	rs73137258	4.737e-08	0.5364	0	intron_variant	3	1	0.674822935253	0.923221190791	0.881188841549	0.456934237473	0.0655358490347	0.0978521912303	0	0.346138008111	0.159562746291	0.87189817209	0.9937965236	0.994243595807	0.667534871208	0.264767494214	0.869940445691	0.308268021622	0.379236596514	0.404470336817	0.0941756676673	0.518452061585	0	0.0654678204562	0.00533573967648
127	rs111922753	7	78488499	7	78859183	0.0061	0.0346	0.004	0.0915	0.0286	MAGI2	ENSG00000187391	7	79082890	7	79453667	2.99424359581	1	0.976098552529	rs113459111	2.53e-08	0.5432	0	intron_variant	3	1	0.674822935253	0.923221190791	0.881188841549	0.456934237473	0.0655358490347	0.0978521912303	0	0.346138008111	0.159562746291	0.87189817209	0.9937965236	0.994243595807	0.667534871208	0.264767494214	0.869940445691	0.308268021622	0.379236596514	0.404470336817	0.0941756676673	0.518452061585	0	0.0654678204562	0.00533573967648
128	rs111922753	7	78488499	7	78859183	0.0061	0.0346	0.004	0.0915	0.0286	MAGI2	ENSG00000187391	7	79082890	7	79453667	2.99424359581	1	0.976098552529	rs73143084	2.53e-08	0.5432	0	intron_variant	3	1	0.674822935253	0.923221190791	0.881188841549	0.456934237473	0.0655358490347	0.0978521912303	0	0.346138008111	0.159562746291	0.87189817209	0.9937965236	0.994243595807	0.667534871208	0.264767494214	0.869940445691	0.308268021622	0.379236596514	0.404470336817	0.0941756676673	0.518452061585	0	0.0654678204562	0.00533573967648
129	rs111922753	7	78488499	7	78859183	0.0061	0.0346	0.004	0.0915	0.0286	MAGI2	ENSG00000187391	7	79082890	7	79453667	2.99424359581	1	1	rs141650299	3.584e-08	0.5375	0	intron_variant	3	1	0.674822935253	0.923221190791	0.881188841549	0.456934237473	0.0655358490347	0.0978521912303	0	0.346138008111	0.159562746291	0.87189817209	0.9937965236	0.994243595807	0.667534871208	0.264767494214	0.869940445691	0.308268021622	0.379236596514	0.404470336817	0.0941756676673	0.518452061585	0	0.0654678204562	0.00533573967648
130	rs111922753	7	78488499	7	78859183	0.0061	0.0346	0.004	0.0915	0.0286	MAGI2	ENSG00000187391	7	79082890	7	79453667	2.99424359581	1	0.9307618576	rs521851	9.466e-09	0.5437	0	intron_variant	3	1	0.674822935253	0.923221190791	0.881188841549	0.456934237473	0.0655358490347	0.0978521912303	0	0.346138008111	0.159562746291	0.87189817209	0.9937965236	0.994243595807	0.667534871208	0.264767494214	0.869940445691	0.308268021622	0.379236596514	0.404470336817	0.0941756676673	0.518452061585	0	0.0654678204562	0.00533573967648
131	rs111922753	7	78488499	7	78859183	0.0061	0.0346	0.004	0.0915	0.0286	MAGI2	ENSG00000187391	7	79082890	7	79453667	2.99424359581	1	1	rs142475793	3.584e-08	0.5375	0	intron_variant	3	1	0.674822935253	0.923221190791	0.881188841549	0.456934237473	0.0655358490347	0.0978521912303	0	0.346138008111	0.159562746291	0.87189817209	0.9937965236	0.994243595807	0.667534871208	0.264767494214	0.869940445691	0.308268021622	0.379236596514	0.404470336817	0.0941756676673	0.518452061585	0	0.0654678204562	0.00533573967648
132	rs111922753	7	78488499	7	78859183	0.0061	0.0346	0.004	0.0915	0.0286	MAGI2	ENSG00000187391	7	79082890	7	79453667	2.99424359581	1	0.988101605089	rs17390355	4.144e-08	0.5346	0	intron_variant	3	1	0.674822935253	0.923221190791	0.881188841549	0.456934237473	0.0655358490347	0.0978521912303	0	0.346138008111	0.159562746291	0.87189817209	0.9937965236	0.994243595807	0.667534871208	0.264767494214	0.869940445691	0.308268021622	0.379236596514	0.404470336817	0.0941756676673	0.518452061585	0	0.0654678204562	0.00533573967648
133	rs111922753	7	78488499	7	78859183	0.0061	0.0346	0.004	0.0915	0.0286	MAGI2	ENSG00000187391	7	79082890	7	79453667	2.99424359581	1	0.976098552529	rs73143070	3.23e-08	0.5388	0	intron_variant	3	1	0.674822935253	0.923221190791	0.881188841549	0.456934237473	0.0655358490347	0.0978521912303	0	0.346138008111	0.159562746291	0.87189817209	0.9937965236	0.994243595807	0.667534871208	0.264767494214	0.869940445691	0.308268021622	0.379236596514	0.404470336817	0.0941756676673	0.518452061585	0	0.0654678204562	0.00533573967648
134	rs111922753	7	78488499	7	78859183	0.0061	0.0346	0.004	0.0915	0.0286	MAGI2	ENSG00000187391	7	79082890	7	79453667	2.99424359581	1	0.976098552529	rs73143055	3.846e-08	0.5361	0	intron_variant	3	1	0.674822935253	0.923221190791	0.881188841549	0.456934237473	0.0655358490347	0.0978521912303	0	0.346138008111	0.159562746291	0.87189817209	0.9937965236	0.994243595807	0.667534871208	0.264767494214	0.869940445691	0.308268021622	0.379236596514	0.404470336817	0.0941756676673	0.518452061585	0	0.0654678204562	0.00533573967648
135	rs111922753	7	78488499	7	78859183	0.0061	0.0346	0.004	0.0915	0.0286	MAGI2	ENSG00000187391	7	79082890	7	79453667	2.99424359581	1	0.976098552529	rs73143059	3.23e-08	0.5388	0	intron_variant	3	1	0.674822935253	0.923221190791	0.881188841549	0.456934237473	0.0655358490347	0.0978521912303	0	0.346138008111	0.159562746291	0.87189817209	0.9937965236	0.994243595807	0.667534871208	0.264767494214	0.869940445691	0.308268021622	0.379236596514	0.404470336817	0.0941756676673	0.518452061585	0	0.0654678204562	0.00533573967648
136	rs111922753	7	78488499	7	78859183	0.0061	0.0346	0.004	0.0915	0.0286	MAGI2	ENSG00000187391	7	79082890	7	79453667	2.99424359581	1	0.976098552529	rs7789403	2.644e-08	0.5428	0	intron_variant	3	1	0.674822935253	0.923221190791	0.881188841549	0.456934237473	0.0655358490347	0.0978521912303	0	0.346138008111	0.159562746291	0.87189817209	0.9937965236	0.994243595807	0.667534871208	0.264767494214	0.869940445691	0.308268021622	0.379236596514	0.404470336817	0.0941756676673	0.518452061585	0	0.0654678204562	0.00533573967648
137	rs111922753	7	78488499	7	78859183	0.0061	0.0346	0.004	0.0915	0.0286	MAGI2	ENSG00000187391	7	79082890	7	79453667	2.99424359581	1	0.988101605089	rs6951658	4.144e-08	0.5346	0	intron_variant	3	1	0.674822935253	0.923221190791	0.881188841549	0.456934237473	0.0655358490347	0.0978521912303	0	0.346138008111	0.159562746291	0.87189817209	0.9937965236	0.994243595807	0.667534871208	0.264767494214	0.869940445691	0.308268021622	0.379236596514	0.404470336817	0.0941756676673	0.518452061585	0	0.0654678204562	0.00533573967648
138	rs111922753	7	78488499	7	78859183	0.0061	0.0346	0.004	0.0915	0.0286	MAGI2	ENSG00000187391	7	79082890	7	79453667	2.99424359581	1	1	rs73143039	3.584e-08	0.5375	0	intron_variant	3	1	0.674822935253	0.923221190791	0.881188841549	0.456934237473	0.0655358490347	0.0978521912303	0	0.346138008111	0.159562746291	0.87189817209	0.9937965236	0.994243595807	0.667534871208	0.264767494214	0.869940445691	0.308268021622	0.379236596514	0.404470336817	0.0941756676673	0.518452061585	0	0.0654678204562	0.00533573967648
139	rs111922753	7	78488499	7	78859183	0.0061	0.0346	0.004	0.0915	0.0286	MAGI2	ENSG00000187391	7	79082890	7	79453667	2.99424359581	1	0.976098552529	rs150944644	3.846e-08	0.5361	0	intron_variant	3	1	0.674822935253	0.923221190791	0.881188841549	0.456934237473	0.0655358490347	0.0978521912303	0	0.346138008111	0.159562746291	0.87189817209	0.9937965236	0.994243595807	0.667534871208	0.264767494214	0.869940445691	0.308268021622	0.379236596514	0.404470336817	0.0941756676673	0.518452061585	0	0.0654678204562	0.00533573967648
140	rs111922753	7	78488499	7	78859183	0.0061	0.0346	0.004	0.0915	0.0286	MAGI2	ENSG00000187391	7	79082890	7	79453667	2.99424359581	1	0.975954313216	rs17455327	4.144e-08	0.5346	0	intron_variant	3	1	0.674822935253	0.923221190791	0.881188841549	0.456934237473	0.0655358490347	0.0978521912303	0	0.346138008111	0.159562746291	0.87189817209	0.9937965236	0.994243595807	0.667534871208	0.264767494214	0.869940445691	0.308268021622	0.379236596514	0.404470336817	0.0941756676673	0.518452061585	0	0.0654678204562	0.00533573967648
141	rs111922753	7	78488499	7	78859183	0.0061	0.0346	0.004	0.0915	0.0286	MAGI2	ENSG00000187391	7	79082890	7	79453667	2.99424359581	1	1	rs117038961	3.584e-08	0.5375	0	intron_variant	3	1	0.674822935253	0.923221190791	0.881188841549	0.456934237473	0.0655358490347	0.0978521912303	0	0.346138008111	0.159562746291	0.87189817209	0.9937965236	0.994243595807	0.667534871208	0.264767494214	0.869940445691	0.308268021622	0.379236596514	0.404470336817	0.0941756676673	0.518452061585	0	0.0654678204562	0.00533573967648
142	rs111922753	7	78488499	7	78859183	0.0061	0.0346	0.004	0.0915	0.0286	MAGI2	ENSG00000187391	7	79082890	7	79453667	2.99424359581	1	1	rs6957268	3.584e-08	0.5375	0	intron_variant	3	1	0.674822935253	0.923221190791	0.881188841549	0.456934237473	0.0655358490347	0.0978521912303	0	0.346138008111	0.159562746291	0.87189817209	0.9937965236	0.994243595807	0.667534871208	0.264767494214	0.869940445691	0.308268021622	0.379236596514	0.404470336817	0.0941756676673	0.518452061585	0	0.0654678204562	0.00533573967648
143	rs111922753	7	78488499	7	78859183	0.0061	0.0346	0.004	0.0915	0.0286	MAGI2	ENSG00000187391	7	79082890	7	79453667	2.99424359581	1	0.988101605089	rs73137294	3.584e-08	0.5375	0	intron_variant	3	1	0.674822935253	0.923221190791	0.881188841549	0.456934237473	0.0655358490347	0.0978521912303	0	0.346138008111	0.159562746291	0.87189817209	0.9937965236	0.994243595807	0.667534871208	0.264767494214	0.869940445691	0.308268021622	0.379236596514	0.404470336817	0.0941756676673	0.518452061585	0	0.0654678204562	0.00533573967648
144	rs111922753	7	78488499	7	78859183	0.0061	0.0346	0.004	0.0915	0.0286	MAGI2	ENSG00000187391	7	79082890	7	79453667	2.99424359581	1	1	rs111922753	3.584e-08	0.5375	1	intron_variant	3	1	0.674822935253	0.923221190791	0.881188841549	0.456934237473	0.0655358490347	0.0978521912303	0	0.346138008111	0.159562746291	0.87189817209	0.9937965236	0.994243595807	0.667534871208	0.264767494214	0.869940445691	0.308268021622	0.379236596514	0.404470336817	0.0941756676673	0.518452061585	0	0.0654678204562	0.00533573967648
145	rs73143040	7	78492107	7	78862791	0.0061	0.0346	0.003	0.0915	0.0286	MAGI2	ENSG00000187391	7	79082890	7	79453667	2.99424359581	1	1	rs73143040	3.584e-08	0.5375	1	intron_variant	3	1	0.674955329123	0.923221190791	0.881188841549	0.456823547904	0.0656668990701	0.0978521912303	0	0.346133440704	0.159562746291	0.871834548925	0.9937965236	0.994243595807	0.667534871208	0.26511194147	0.869918970112	0.308268021622	0.379752764453	0.404386060228	0.0939876073986	0.518619111786	0	0.0654678204562	0.00490902295664
146	rs73143040	7	78492107	7	78862791	0.0061	0.0346	0.003	0.0915	0.0286	MAGI2	ENSG00000187391	7	79082890	7	79453667	2.99424359581	1	0.988101605089	rs73143027	4.144e-08	0.5346	0	intron_variant	3	1	0.674955329123	0.923221190791	0.881188841549	0.456823547904	0.0656668990701	0.0978521912303	0	0.346133440704	0.159562746291	0.871834548925	0.9937965236	0.994243595807	0.667534871208	0.26511194147	0.869918970112	0.308268021622	0.379752764453	0.404386060228	0.0939876073986	0.518619111786	0	0.0654678204562	0.00490902295664
147	rs73143040	7	78492107	7	78862791	0.0061	0.0346	0.003	0.0915	0.0286	MAGI2	ENSG00000187391	7	79082890	7	79453667	2.99424359581	1	0.988101605089	rs6951989	4.144e-08	0.5346	0	intron_variant	3	1	0.674955329123	0.923221190791	0.881188841549	0.456823547904	0.0656668990701	0.0978521912303	0	0.346133440704	0.159562746291	0.871834548925	0.9937965236	0.994243595807	0.667534871208	0.26511194147	0.869918970112	0.308268021622	0.379752764453	0.404386060228	0.0939876073986	0.518619111786	0	0.0654678204562	0.00490902295664
148	rs73143040	7	78492107	7	78862791	0.0061	0.0346	0.003	0.0915	0.0286	MAGI2	ENSG00000187391	7	79082890	7	79453667	2.99424359581	1	0.9880956409	rs73143043	3.846e-08	0.5361	0	intron_variant	3	1	0.674955329123	0.923221190791	0.881188841549	0.456823547904	0.0656668990701	0.0978521912303	0	0.346133440704	0.159562746291	0.871834548925	0.9937965236	0.994243595807	0.667534871208	0.26511194147	0.869918970112	0.308268021622	0.379752764453	0.404386060228	0.0939876073986	0.518619111786	0	0.0654678204562	0.00490902295664
149	rs73143040	7	78492107	7	78862791	0.0061	0.0346	0.003	0.0915	0.0286	MAGI2	ENSG00000187391	7	79082890	7	79453667	2.99424359581	1	0.9880956409	rs138002846	3.846e-08	0.5361	0	intron_variant	3	1	0.674955329123	0.923221190791	0.881188841549	0.456823547904	0.0656668990701	0.0978521912303	0	0.346133440704	0.159562746291	0.871834548925	0.9937965236	0.994243595807	0.667534871208	0.26511194147	0.869918970112	0.308268021622	0.379752764453	0.404386060228	0.0939876073986	0.518619111786	0	0.0654678204562	0.00490902295664
150	rs73143040	7	78492107	7	78862791	0.0061	0.0346	0.003	0.0915	0.0286	MAGI2	ENSG00000187391	7	79082890	7	79453667	2.99424359581	1	0.9058280625	rs73137258	4.737e-08	0.5364	0	intron_variant	3	1	0.674955329123	0.923221190791	0.881188841549	0.456823547904	0.0656668990701	0.0978521912303	0	0.346133440704	0.159562746291	0.871834548925	0.9937965236	0.994243595807	0.667534871208	0.26511194147	0.869918970112	0.308268021622	0.379752764453	0.404386060228	0.0939876073986	0.518619111786	0	0.0654678204562	0.00490902295664
151	rs73143040	7	78492107	7	78862791	0.0061	0.0346	0.003	0.0915	0.0286	MAGI2	ENSG00000187391	7	79082890	7	79453667	2.99424359581	1	0.976098552529	rs113459111	2.53e-08	0.5432	0	intron_variant	3	1	0.674955329123	0.923221190791	0.881188841549	0.456823547904	0.0656668990701	0.0978521912303	0	0.346133440704	0.159562746291	0.871834548925	0.9937965236	0.994243595807	0.667534871208	0.26511194147	0.869918970112	0.308268021622	0.379752764453	0.404386060228	0.0939876073986	0.518619111786	0	0.0654678204562	0.00490902295664
152	rs73143040	7	78492107	7	78862791	0.0061	0.0346	0.003	0.0915	0.0286	MAGI2	ENSG00000187391	7	79082890	7	79453667	2.99424359581	1	0.976098552529	rs73143084	2.53e-08	0.5432	0	intron_variant	3	1	0.674955329123	0.923221190791	0.881188841549	0.456823547904	0.0656668990701	0.0978521912303	0	0.346133440704	0.159562746291	0.871834548925	0.9937965236	0.994243595807	0.667534871208	0.26511194147	0.869918970112	0.308268021622	0.379752764453	0.404386060228	0.0939876073986	0.518619111786	0	0.0654678204562	0.00490902295664
153	rs73143040	7	78492107	7	78862791	0.0061	0.0346	0.003	0.0915	0.0286	MAGI2	ENSG00000187391	7	79082890	7	79453667	2.99424359581	1	1	rs141650299	3.584e-08	0.5375	0	intron_variant	3	1	0.674955329123	0.923221190791	0.881188841549	0.456823547904	0.0656668990701	0.0978521912303	0	0.346133440704	0.159562746291	0.871834548925	0.9937965236	0.994243595807	0.667534871208	0.26511194147	0.869918970112	0.308268021622	0.379752764453	0.404386060228	0.0939876073986	0.518619111786	0	0.0654678204562	0.00490902295664
154	rs73143040	7	78492107	7	78862791	0.0061	0.0346	0.003	0.0915	0.0286	MAGI2	ENSG00000187391	7	79082890	7	79453667	2.99424359581	1	0.9307618576	rs521851	9.466e-09	0.5437	0	intron_variant	3	1	0.674955329123	0.923221190791	0.881188841549	0.456823547904	0.0656668990701	0.0978521912303	0	0.346133440704	0.159562746291	0.871834548925	0.9937965236	0.994243595807	0.667534871208	0.26511194147	0.869918970112	0.308268021622	0.379752764453	0.404386060228	0.0939876073986	0.518619111786	0	0.0654678204562	0.00490902295664
155	rs73143040	7	78492107	7	78862791	0.0061	0.0346	0.003	0.0915	0.0286	MAGI2	ENSG00000187391	7	79082890	7	79453667	2.99424359581	1	1	rs142475793	3.584e-08	0.5375	0	intron_variant	3	1	0.674955329123	0.923221190791	0.881188841549	0.456823547904	0.0656668990701	0.0978521912303	0	0.346133440704	0.159562746291	0.871834548925	0.9937965236	0.994243595807	0.667534871208	0.26511194147	0.869918970112	0.308268021622	0.379752764453	0.404386060228	0.0939876073986	0.518619111786	0	0.0654678204562	0.00490902295664
156	rs73143040	7	78492107	7	78862791	0.0061	0.0346	0.003	0.0915	0.0286	MAGI2	ENSG00000187391	7	79082890	7	79453667	2.99424359581	1	0.988101605089	rs17390355	4.144e-08	0.5346	0	intron_variant	3	1	0.674955329123	0.923221190791	0.881188841549	0.456823547904	0.0656668990701	0.0978521912303	0	0.346133440704	0.159562746291	0.871834548925	0.9937965236	0.994243595807	0.667534871208	0.26511194147	0.869918970112	0.308268021622	0.379752764453	0.404386060228	0.0939876073986	0.518619111786	0	0.0654678204562	0.00490902295664
157	rs73143040	7	78492107	7	78862791	0.0061	0.0346	0.003	0.0915	0.0286	MAGI2	ENSG00000187391	7	79082890	7	79453667	2.99424359581	1	0.976098552529	rs73143070	3.23e-08	0.5388	0	intron_variant	3	1	0.674955329123	0.923221190791	0.881188841549	0.456823547904	0.0656668990701	0.0978521912303	0	0.346133440704	0.159562746291	0.871834548925	0.9937965236	0.994243595807	0.667534871208	0.26511194147	0.869918970112	0.308268021622	0.379752764453	0.404386060228	0.0939876073986	0.518619111786	0	0.0654678204562	0.00490902295664
158	rs73143040	7	78492107	7	78862791	0.0061	0.0346	0.003	0.0915	0.0286	MAGI2	ENSG00000187391	7	79082890	7	79453667	2.99424359581	1	0.976098552529	rs73143055	3.846e-08	0.5361	0	intron_variant	3	1	0.674955329123	0.923221190791	0.881188841549	0.456823547904	0.0656668990701	0.0978521912303	0	0.346133440704	0.159562746291	0.871834548925	0.9937965236	0.994243595807	0.667534871208	0.26511194147	0.869918970112	0.308268021622	0.379752764453	0.404386060228	0.0939876073986	0.518619111786	0	0.0654678204562	0.00490902295664
159	rs73143040	7	78492107	7	78862791	0.0061	0.0346	0.003	0.0915	0.0286	MAGI2	ENSG00000187391	7	79082890	7	79453667	2.99424359581	1	0.976098552529	rs73143059	3.23e-08	0.5388	0	intron_variant	3	1	0.674955329123	0.923221190791	0.881188841549	0.456823547904	0.0656668990701	0.0978521912303	0	0.346133440704	0.159562746291	0.871834548925	0.9937965236	0.994243595807	0.667534871208	0.26511194147	0.869918970112	0.308268021622	0.379752764453	0.404386060228	0.0939876073986	0.518619111786	0	0.0654678204562	0.00490902295664
160	rs73143040	7	78492107	7	78862791	0.0061	0.0346	0.003	0.0915	0.0286	MAGI2	ENSG00000187391	7	79082890	7	79453667	2.99424359581	1	0.976098552529	rs7789403	2.644e-08	0.5428	0	intron_variant	3	1	0.674955329123	0.923221190791	0.881188841549	0.456823547904	0.0656668990701	0.0978521912303	0	0.346133440704	0.159562746291	0.871834548925	0.9937965236	0.994243595807	0.667534871208	0.26511194147	0.869918970112	0.308268021622	0.379752764453	0.404386060228	0.0939876073986	0.518619111786	0	0.0654678204562	0.00490902295664
161	rs73143040	7	78492107	7	78862791	0.0061	0.0346	0.003	0.0915	0.0286	MAGI2	ENSG00000187391	7	79082890	7	79453667	2.99424359581	1	0.988101605089	rs6951658	4.144e-08	0.5346	0	intron_variant	3	1	0.674955329123	0.923221190791	0.881188841549	0.456823547904	0.0656668990701	0.0978521912303	0	0.346133440704	0.159562746291	0.871834548925	0.9937965236	0.994243595807	0.667534871208	0.26511194147	0.869918970112	0.308268021622	0.379752764453	0.404386060228	0.0939876073986	0.518619111786	0	0.0654678204562	0.00490902295664
162	rs73143040	7	78492107	7	78862791	0.0061	0.0346	0.003	0.0915	0.0286	MAGI2	ENSG00000187391	7	79082890	7	79453667	2.99424359581	1	1	rs73143039	3.584e-08	0.5375	0	intron_variant	3	1	0.674955329123	0.923221190791	0.881188841549	0.456823547904	0.0656668990701	0.0978521912303	0	0.346133440704	0.159562746291	0.871834548925	0.9937965236	0.994243595807	0.667534871208	0.26511194147	0.869918970112	0.308268021622	0.379752764453	0.404386060228	0.0939876073986	0.518619111786	0	0.0654678204562	0.00490902295664
163	rs73143040	7	78492107	7	78862791	0.0061	0.0346	0.003	0.0915	0.0286	MAGI2	ENSG00000187391	7	79082890	7	79453667	2.99424359581	1	0.976098552529	rs150944644	3.846e-08	0.5361	0	intron_variant	3	1	0.674955329123	0.923221190791	0.881188841549	0.456823547904	0.0656668990701	0.0978521912303	0	0.346133440704	0.159562746291	0.871834548925	0.9937965236	0.994243595807	0.667534871208	0.26511194147	0.869918970112	0.308268021622	0.379752764453	0.404386060228	0.0939876073986	0.518619111786	0	0.0654678204562	0.00490902295664
164	rs73143040	7	78492107	7	78862791	0.0061	0.0346	0.003	0.0915	0.0286	MAGI2	ENSG00000187391	7	79082890	7	79453667	2.99424359581	1	0.975954313216	rs17455327	4.144e-08	0.5346	0	intron_variant	3	1	0.674955329123	0.923221190791	0.881188841549	0.456823547904	0.0656668990701	0.0978521912303	0	0.346133440704	0.159562746291	0.871834548925	0.9937965236	0.994243595807	0.667534871208	0.26511194147	0.869918970112	0.308268021622	0.379752764453	0.404386060228	0.0939876073986	0.518619111786	0	0.0654678204562	0.00490902295664
165	rs73143040	7	78492107	7	78862791	0.0061	0.0346	0.003	0.0915	0.0286	MAGI2	ENSG00000187391	7	79082890	7	79453667	2.99424359581	1	1	rs117038961	3.584e-08	0.5375	0	intron_variant	3	1	0.674955329123	0.923221190791	0.881188841549	0.456823547904	0.0656668990701	0.0978521912303	0	0.346133440704	0.159562746291	0.871834548925	0.9937965236	0.994243595807	0.667534871208	0.26511194147	0.869918970112	0.308268021622	0.379752764453	0.404386060228	0.0939876073986	0.518619111786	0	0.0654678204562	0.00490902295664
166	rs73143040	7	78492107	7	78862791	0.0061	0.0346	0.003	0.0915	0.0286	MAGI2	ENSG00000187391	7	79082890	7	79453667	2.99424359581	1	1	rs6957268	3.584e-08	0.5375	0	intron_variant	3	1	0.674955329123	0.923221190791	0.881188841549	0.456823547904	0.0656668990701	0.0978521912303	0	0.346133440704	0.159562746291	0.871834548925	0.9937965236	0.994243595807	0.667534871208	0.26511194147	0.869918970112	0.308268021622	0.379752764453	0.404386060228	0.0939876073986	0.518619111786	0	0.0654678204562	0.00490902295664
167	rs73143040	7	78492107	7	78862791	0.0061	0.0346	0.003	0.0915	0.0286	MAGI2	ENSG00000187391	7	79082890	7	79453667	2.99424359581	1	0.988101605089	rs73137294	3.584e-08	0.5375	0	intron_variant	3	1	0.674955329123	0.923221190791	0.881188841549	0.456823547904	0.0656668990701	0.0978521912303	0	0.346133440704	0.159562746291	0.871834548925	0.9937965236	0.994243595807	0.667534871208	0.26511194147	0.869918970112	0.308268021622	0.379752764453	0.404386060228	0.0939876073986	0.518619111786	0	0.0654678204562	0.00490902295664
168	rs73143040	7	78492107	7	78862791	0.0061	0.0346	0.003	0.0915	0.0286	MAGI2	ENSG00000187391	7	79082890	7	79453667	2.99424359581	1	1	rs111922753	3.584e-08	0.5375	0	intron_variant	3	1	0.674955329123	0.923221190791	0.881188841549	0.456823547904	0.0656668990701	0.0978521912303	0	0.346133440704	0.159562746291	0.871834548925	0.9937965236	0.994243595807	0.667534871208	0.26511194147	0.869918970112	0.308268021622	0.379752764453	0.404386060228	0.0939876073986	0.518619111786	0	0.0654678204562	0.00490902295664
169	rs6957268	7	78484313	7	78854997	0.0068	0.0346	0	0.0915	0.0276	MAGI2	ENSG00000187391	7	79082890	7	79453667	2.99424359581	1	1	rs73143040	3.584e-08	0.5375	0	intron_variant	3	1	0.674690460015	0.923221190791	0.881188841549	0.45704477541	0.0654047810722	0.0978521912303	0	0.346142524445	0.159562746291	0.871961737849	0.9937965236	0.994243595807	0.667534871208	0.264422876223	0.869961880153	0.308268021622	0.378720074777	0.404554553232	0.094363699703	0.518284931705	0	0.0654678204562	0.00576249771936
170	rs6957268	7	78484313	7	78854997	0.0068	0.0346	0	0.0915	0.0276	MAGI2	ENSG00000187391	7	79082890	7	79453667	2.99424359581	1	0.988101605089	rs73143027	4.144e-08	0.5346	0	intron_variant	3	1	0.674690460015	0.923221190791	0.881188841549	0.45704477541	0.0654047810722	0.0978521912303	0	0.346142524445	0.159562746291	0.871961737849	0.9937965236	0.994243595807	0.667534871208	0.264422876223	0.869961880153	0.308268021622	0.378720074777	0.404554553232	0.094363699703	0.518284931705	0	0.0654678204562	0.00576249771936
171	rs6957268	7	78484313	7	78854997	0.0068	0.0346	0	0.0915	0.0276	MAGI2	ENSG00000187391	7	79082890	7	79453667	2.99424359581	1	0.988101605089	rs6951989	4.144e-08	0.5346	0	intron_variant	3	1	0.674690460015	0.923221190791	0.881188841549	0.45704477541	0.0654047810722	0.0978521912303	0	0.346142524445	0.159562746291	0.871961737849	0.9937965236	0.994243595807	0.667534871208	0.264422876223	0.869961880153	0.308268021622	0.378720074777	0.404554553232	0.094363699703	0.518284931705	0	0.0654678204562	0.00576249771936
172	rs6957268	7	78484313	7	78854997	0.0068	0.0346	0	0.0915	0.0276	MAGI2	ENSG00000187391	7	79082890	7	79453667	2.99424359581	1	0.9880956409	rs73143043	3.846e-08	0.5361	0	intron_variant	3	1	0.674690460015	0.923221190791	0.881188841549	0.45704477541	0.0654047810722	0.0978521912303	0	0.346142524445	0.159562746291	0.871961737849	0.9937965236	0.994243595807	0.667534871208	0.264422876223	0.869961880153	0.308268021622	0.378720074777	0.404554553232	0.094363699703	0.518284931705	0	0.0654678204562	0.00576249771936
173	rs6957268	7	78484313	7	78854997	0.0068	0.0346	0	0.0915	0.0276	MAGI2	ENSG00000187391	7	79082890	7	79453667	2.99424359581	1	0.9880956409	rs138002846	3.846e-08	0.5361	0	intron_variant	3	1	0.674690460015	0.923221190791	0.881188841549	0.45704477541	0.0654047810722	0.0978521912303	0	0.346142524445	0.159562746291	0.871961737849	0.9937965236	0.994243595807	0.667534871208	0.264422876223	0.869961880153	0.308268021622	0.378720074777	0.404554553232	0.094363699703	0.518284931705	0	0.0654678204562	0.00576249771936
174	rs6957268	7	78484313	7	78854997	0.0068	0.0346	0	0.0915	0.0276	MAGI2	ENSG00000187391	7	79082890	7	79453667	2.99424359581	1	0.9058280625	rs73137258	4.737e-08	0.5364	0	intron_variant	3	1	0.674690460015	0.923221190791	0.881188841549	0.45704477541	0.0654047810722	0.0978521912303	0	0.346142524445	0.159562746291	0.871961737849	0.9937965236	0.994243595807	0.667534871208	0.264422876223	0.869961880153	0.308268021622	0.378720074777	0.404554553232	0.094363699703	0.518284931705	0	0.0654678204562	0.00576249771936
175	rs6957268	7	78484313	7	78854997	0.0068	0.0346	0	0.0915	0.0276	MAGI2	ENSG00000187391	7	79082890	7	79453667	2.99424359581	1	0.976098552529	rs113459111	2.53e-08	0.5432	0	intron_variant	3	1	0.674690460015	0.923221190791	0.881188841549	0.45704477541	0.0654047810722	0.0978521912303	0	0.346142524445	0.159562746291	0.871961737849	0.9937965236	0.994243595807	0.667534871208	0.264422876223	0.869961880153	0.308268021622	0.378720074777	0.404554553232	0.094363699703	0.518284931705	0	0.0654678204562	0.00576249771936
176	rs6957268	7	78484313	7	78854997	0.0068	0.0346	0	0.0915	0.0276	MAGI2	ENSG00000187391	7	79082890	7	79453667	2.99424359581	1	0.976098552529	rs73143084	2.53e-08	0.5432	0	intron_variant	3	1	0.674690460015	0.923221190791	0.881188841549	0.45704477541	0.0654047810722	0.0978521912303	0	0.346142524445	0.159562746291	0.871961737849	0.9937965236	0.994243595807	0.667534871208	0.264422876223	0.869961880153	0.308268021622	0.378720074777	0.404554553232	0.094363699703	0.518284931705	0	0.0654678204562	0.00576249771936
177	rs6957268	7	78484313	7	78854997	0.0068	0.0346	0	0.0915	0.0276	MAGI2	ENSG00000187391	7	79082890	7	79453667	2.99424359581	1	1	rs141650299	3.584e-08	0.5375	0	intron_variant	3	1	0.674690460015	0.923221190791	0.881188841549	0.45704477541	0.0654047810722	0.0978521912303	0	0.346142524445	0.159562746291	0.871961737849	0.9937965236	0.994243595807	0.667534871208	0.264422876223	0.869961880153	0.308268021622	0.378720074777	0.404554553232	0.094363699703	0.518284931705	0	0.0654678204562	0.00576249771936
178	rs6957268	7	78484313	7	78854997	0.0068	0.0346	0	0.0915	0.0276	MAGI2	ENSG00000187391	7	79082890	7	79453667	2.99424359581	1	0.9307618576	rs521851	9.466e-09	0.5437	0	intron_variant	3	1	0.674690460015	0.923221190791	0.881188841549	0.45704477541	0.0654047810722	0.0978521912303	0	0.346142524445	0.159562746291	0.871961737849	0.9937965236	0.994243595807	0.667534871208	0.264422876223	0.869961880153	0.308268021622	0.378720074777	0.404554553232	0.094363699703	0.518284931705	0	0.0654678204562	0.00576249771936
179	rs6957268	7	78484313	7	78854997	0.0068	0.0346	0	0.0915	0.0276	MAGI2	ENSG00000187391	7	79082890	7	79453667	2.99424359581	1	1	rs142475793	3.584e-08	0.5375	0	intron_variant	3	1	0.674690460015	0.923221190791	0.881188841549	0.45704477541	0.0654047810722	0.0978521912303	0	0.346142524445	0.159562746291	0.871961737849	0.9937965236	0.994243595807	0.667534871208	0.264422876223	0.869961880153	0.308268021622	0.378720074777	0.404554553232	0.094363699703	0.518284931705	0	0.0654678204562	0.00576249771936
180	rs6957268	7	78484313	7	78854997	0.0068	0.0346	0	0.0915	0.0276	MAGI2	ENSG00000187391	7	79082890	7	79453667	2.99424359581	1	0.988101605089	rs17390355	4.144e-08	0.5346	0	intron_variant	3	1	0.674690460015	0.923221190791	0.881188841549	0.45704477541	0.0654047810722	0.0978521912303	0	0.346142524445	0.159562746291	0.871961737849	0.9937965236	0.994243595807	0.667534871208	0.264422876223	0.869961880153	0.308268021622	0.378720074777	0.404554553232	0.094363699703	0.518284931705	0	0.0654678204562	0.00576249771936
181	rs6957268	7	78484313	7	78854997	0.0068	0.0346	0	0.0915	0.0276	MAGI2	ENSG00000187391	7	79082890	7	79453667	2.99424359581	1	0.976098552529	rs73143070	3.23e-08	0.5388	0	intron_variant	3	1	0.674690460015	0.923221190791	0.881188841549	0.45704477541	0.0654047810722	0.0978521912303	0	0.346142524445	0.159562746291	0.871961737849	0.9937965236	0.994243595807	0.667534871208	0.264422876223	0.869961880153	0.308268021622	0.378720074777	0.404554553232	0.094363699703	0.518284931705	0	0.0654678204562	0.00576249771936
182	rs6957268	7	78484313	7	78854997	0.0068	0.0346	0	0.0915	0.0276	MAGI2	ENSG00000187391	7	79082890	7	79453667	2.99424359581	1	0.976098552529	rs73143055	3.846e-08	0.5361	0	intron_variant	3	1	0.674690460015	0.923221190791	0.881188841549	0.45704477541	0.0654047810722	0.0978521912303	0	0.346142524445	0.159562746291	0.871961737849	0.9937965236	0.994243595807	0.667534871208	0.264422876223	0.869961880153	0.308268021622	0.378720074777	0.404554553232	0.094363699703	0.518284931705	0	0.0654678204562	0.00576249771936
183	rs6957268	7	78484313	7	78854997	0.0068	0.0346	0	0.0915	0.0276	MAGI2	ENSG00000187391	7	79082890	7	79453667	2.99424359581	1	0.976098552529	rs73143059	3.23e-08	0.5388	0	intron_variant	3	1	0.674690460015	0.923221190791	0.881188841549	0.45704477541	0.0654047810722	0.0978521912303	0	0.346142524445	0.159562746291	0.871961737849	0.9937965236	0.994243595807	0.667534871208	0.264422876223	0.869961880153	0.308268021622	0.378720074777	0.404554553232	0.094363699703	0.518284931705	0	0.0654678204562	0.00576249771936
184	rs6957268	7	78484313	7	78854997	0.0068	0.0346	0	0.0915	0.0276	MAGI2	ENSG00000187391	7	79082890	7	79453667	2.99424359581	1	0.976098552529	rs7789403	2.644e-08	0.5428	0	intron_variant	3	1	0.674690460015	0.923221190791	0.881188841549	0.45704477541	0.0654047810722	0.0978521912303	0	0.346142524445	0.159562746291	0.871961737849	0.9937965236	0.994243595807	0.667534871208	0.264422876223	0.869961880153	0.308268021622	0.378720074777	0.404554553232	0.094363699703	0.518284931705	0	0.0654678204562	0.00576249771936
185	rs6957268	7	78484313	7	78854997	0.0068	0.0346	0	0.0915	0.0276	MAGI2	ENSG00000187391	7	79082890	7	79453667	2.99424359581	1	0.988101605089	rs6951658	4.144e-08	0.5346	0	intron_variant	3	1	0.674690460015	0.923221190791	0.881188841549	0.45704477541	0.0654047810722	0.0978521912303	0	0.346142524445	0.159562746291	0.871961737849	0.9937965236	0.994243595807	0.667534871208	0.264422876223	0.869961880153	0.308268021622	0.378720074777	0.404554553232	0.094363699703	0.518284931705	0	0.0654678204562	0.00576249771936
186	rs6957268	7	78484313	7	78854997	0.0068	0.0346	0	0.0915	0.0276	MAGI2	ENSG00000187391	7	79082890	7	79453667	2.99424359581	1	1	rs73143039	3.584e-08	0.5375	0	intron_variant	3	1	0.674690460015	0.923221190791	0.881188841549	0.45704477541	0.0654047810722	0.0978521912303	0	0.346142524445	0.159562746291	0.871961737849	0.9937965236	0.994243595807	0.667534871208	0.264422876223	0.869961880153	0.308268021622	0.378720074777	0.404554553232	0.094363699703	0.518284931705	0	0.0654678204562	0.00576249771936
187	rs6957268	7	78484313	7	78854997	0.0068	0.0346	0	0.0915	0.0276	MAGI2	ENSG00000187391	7	79082890	7	79453667	2.99424359581	1	0.976098552529	rs150944644	3.846e-08	0.5361	0	intron_variant	3	1	0.674690460015	0.923221190791	0.881188841549	0.45704477541	0.0654047810722	0.0978521912303	0	0.346142524445	0.159562746291	0.871961737849	0.9937965236	0.994243595807	0.667534871208	0.264422876223	0.869961880153	0.308268021622	0.378720074777	0.404554553232	0.094363699703	0.518284931705	0	0.0654678204562	0.00576249771936
188	rs6957268	7	78484313	7	78854997	0.0068	0.0346	0	0.0915	0.0276	MAGI2	ENSG00000187391	7	79082890	7	79453667	2.99424359581	1	0.975954313216	rs17455327	4.144e-08	0.5346	0	intron_variant	3	1	0.674690460015	0.923221190791	0.881188841549	0.45704477541	0.0654047810722	0.0978521912303	0	0.346142524445	0.159562746291	0.871961737849	0.9937965236	0.994243595807	0.667534871208	0.264422876223	0.869961880153	0.308268021622	0.378720074777	0.404554553232	0.094363699703	0.518284931705	0	0.0654678204562	0.00576249771936
189	rs6957268	7	78484313	7	78854997	0.0068	0.0346	0	0.0915	0.0276	MAGI2	ENSG00000187391	7	79082890	7	79453667	2.99424359581	1	1	rs117038961	3.584e-08	0.5375	0	intron_variant	3	1	0.674690460015	0.923221190791	0.881188841549	0.45704477541	0.0654047810722	0.0978521912303	0	0.346142524445	0.159562746291	0.871961737849	0.9937965236	0.994243595807	0.667534871208	0.264422876223	0.869961880153	0.308268021622	0.378720074777	0.404554553232	0.094363699703	0.518284931705	0	0.0654678204562	0.00576249771936
190	rs6957268	7	78484313	7	78854997	0.0068	0.0346	0	0.0915	0.0276	MAGI2	ENSG00000187391	7	79082890	7	79453667	2.99424359581	1	1	rs6957268	3.584e-08	0.5375	1	intron_variant	3	1	0.674690460015	0.923221190791	0.881188841549	0.45704477541	0.0654047810722	0.0978521912303	0	0.346142524445	0.159562746291	0.871961737849	0.9937965236	0.994243595807	0.667534871208	0.264422876223	0.869961880153	0.308268021622	0.378720074777	0.404554553232	0.094363699703	0.518284931705	0	0.0654678204562	0.00576249771936
191	rs6957268	7	78484313	7	78854997	0.0068	0.0346	0	0.0915	0.0276	MAGI2	ENSG00000187391	7	79082890	7	79453667	2.99424359581	1	0.988101605089	rs73137294	3.584e-08	0.5375	0	intron_variant	3	1	0.674690460015	0.923221190791	0.881188841549	0.45704477541	0.0654047810722	0.0978521912303	0	0.346142524445	0.159562746291	0.871961737849	0.9937965236	0.994243595807	0.667534871208	0.264422876223	0.869961880153	0.308268021622	0.378720074777	0.404554553232	0.094363699703	0.518284931705	0	0.0654678204562	0.00576249771936
192	rs6957268	7	78484313	7	78854997	0.0068	0.0346	0	0.0915	0.0276	MAGI2	ENSG00000187391	7	79082890	7	79453667	2.99424359581	1	1	rs111922753	3.584e-08	0.5375	0	intron_variant	3	1	0.674690460015	0.923221190791	0.881188841549	0.45704477541	0.0654047810722	0.0978521912303	0	0.346142524445	0.159562746291	0.871961737849	0.9937965236	0.994243595807	0.667534871208	0.264422876223	0.869961880153	0.308268021622	0.378720074777	0.404554553232	0.094363699703	0.518284931705	0	0.0654678204562	0.00576249771936
193	rs141650299	7	78484930	7	78855614	0.0061	0.0346	0.004	0.0915	0.0286	MAGI2	ENSG00000187391	7	79082890	7	79453667	2.99436368794	1	1	rs73143040	3.584e-08	0.5375	0	intron_variant	6	1	0.720561612075	0.910758409297	0.867376386514	0.485395841523	0.0975841329247	0.083262785844	0	0.319862440815	0.07809483638	0.862388082697	0.992573851727	0.994363687936	0.726976246437	0.219561327857	0.871436650022	0.229014963815	0.360747393043	0.381919361549	0.140564261098	0.459387544046	0	0.0532912611376	0.00662345516899
194	rs141650299	7	78484930	7	78855614	0.0061	0.0346	0.004	0.0915	0.0286	MAGI2	ENSG00000187391	7	79082890	7	79453667	2.99436368794	1	0.988101605089	rs73143027	4.144e-08	0.5346	0	intron_variant	6	1	0.720561612075	0.910758409297	0.867376386514	0.485395841523	0.0975841329247	0.083262785844	0	0.319862440815	0.07809483638	0.862388082697	0.992573851727	0.994363687936	0.726976246437	0.219561327857	0.871436650022	0.229014963815	0.360747393043	0.381919361549	0.140564261098	0.459387544046	0	0.0532912611376	0.00662345516899
195	rs141650299	7	78484930	7	78855614	0.0061	0.0346	0.004	0.0915	0.0286	MAGI2	ENSG00000187391	7	79082890	7	79453667	2.99436368794	1	0.988101605089	rs6951989	4.144e-08	0.5346	0	intron_variant	6	1	0.720561612075	0.910758409297	0.867376386514	0.485395841523	0.0975841329247	0.083262785844	0	0.319862440815	0.07809483638	0.862388082697	0.992573851727	0.994363687936	0.726976246437	0.219561327857	0.871436650022	0.229014963815	0.360747393043	0.381919361549	0.140564261098	0.459387544046	0	0.0532912611376	0.00662345516899
196	rs141650299	7	78484930	7	78855614	0.0061	0.0346	0.004	0.0915	0.0286	MAGI2	ENSG00000187391	7	79082890	7	79453667	2.99436368794	1	0.9880956409	rs73143043	3.846e-08	0.5361	0	intron_variant	6	1	0.720561612075	0.910758409297	0.867376386514	0.485395841523	0.0975841329247	0.083262785844	0	0.319862440815	0.07809483638	0.862388082697	0.992573851727	0.994363687936	0.726976246437	0.219561327857	0.871436650022	0.229014963815	0.360747393043	0.381919361549	0.140564261098	0.459387544046	0	0.0532912611376	0.00662345516899
197	rs141650299	7	78484930	7	78855614	0.0061	0.0346	0.004	0.0915	0.0286	MAGI2	ENSG00000187391	7	79082890	7	79453667	2.99436368794	1	0.9880956409	rs138002846	3.846e-08	0.5361	0	intron_variant	6	1	0.720561612075	0.910758409297	0.867376386514	0.485395841523	0.0975841329247	0.083262785844	0	0.319862440815	0.07809483638	0.862388082697	0.992573851727	0.994363687936	0.726976246437	0.219561327857	0.871436650022	0.229014963815	0.360747393043	0.381919361549	0.140564261098	0.459387544046	0	0.0532912611376	0.00662345516899
198	rs141650299	7	78484930	7	78855614	0.0061	0.0346	0.004	0.0915	0.0286	MAGI2	ENSG00000187391	7	79082890	7	79453667	2.99436368794	1	0.9058280625	rs73137258	4.737e-08	0.5364	0	intron_variant	6	1	0.720561612075	0.910758409297	0.867376386514	0.485395841523	0.0975841329247	0.083262785844	0	0.319862440815	0.07809483638	0.862388082697	0.992573851727	0.994363687936	0.726976246437	0.219561327857	0.871436650022	0.229014963815	0.360747393043	0.381919361549	0.140564261098	0.459387544046	0	0.0532912611376	0.00662345516899
199	rs141650299	7	78484930	7	78855614	0.0061	0.0346	0.004	0.0915	0.0286	MAGI2	ENSG00000187391	7	79082890	7	79453667	2.99436368794	1	0.976098552529	rs113459111	2.53e-08	0.5432	0	intron_variant	6	1	0.720561612075	0.910758409297	0.867376386514	0.485395841523	0.0975841329247	0.083262785844	0	0.319862440815	0.07809483638	0.862388082697	0.992573851727	0.994363687936	0.726976246437	0.219561327857	0.871436650022	0.229014963815	0.360747393043	0.381919361549	0.140564261098	0.459387544046	0	0.0532912611376	0.00662345516899
200	rs141650299	7	78484930	7	78855614	0.0061	0.0346	0.004	0.0915	0.0286	MAGI2	ENSG00000187391	7	79082890	7	79453667	2.99436368794	1	0.976098552529	rs73143084	2.53e-08	0.5432	0	intron_variant	6	1	0.720561612075	0.910758409297	0.867376386514	0.485395841523	0.0975841329247	0.083262785844	0	0.319862440815	0.07809483638	0.862388082697	0.992573851727	0.994363687936	0.726976246437	0.219561327857	0.871436650022	0.229014963815	0.360747393043	0.381919361549	0.140564261098	0.459387544046	0	0.0532912611376	0.00662345516899
201	rs141650299	7	78484930	7	78855614	0.0061	0.0346	0.004	0.0915	0.0286	MAGI2	ENSG00000187391	7	79082890	7	79453667	2.99436368794	1	1	rs141650299	3.584e-08	0.5375	1	intron_variant	6	1	0.720561612075	0.910758409297	0.867376386514	0.485395841523	0.0975841329247	0.083262785844	0	0.319862440815	0.07809483638	0.862388082697	0.992573851727	0.994363687936	0.726976246437	0.219561327857	0.871436650022	0.229014963815	0.360747393043	0.381919361549	0.140564261098	0.459387544046	0	0.0532912611376	0.00662345516899
202	rs141650299	7	78484930	7	78855614	0.0061	0.0346	0.004	0.0915	0.0286	MAGI2	ENSG00000187391	7	79082890	7	79453667	2.99436368794	1	0.9307618576	rs521851	9.466e-09	0.5437	0	intron_variant	6	1	0.720561612075	0.910758409297	0.867376386514	0.485395841523	0.0975841329247	0.083262785844	0	0.319862440815	0.07809483638	0.862388082697	0.992573851727	0.994363687936	0.726976246437	0.219561327857	0.871436650022	0.229014963815	0.360747393043	0.381919361549	0.140564261098	0.459387544046	0	0.0532912611376	0.00662345516899
203	rs141650299	7	78484930	7	78855614	0.0061	0.0346	0.004	0.0915	0.0286	MAGI2	ENSG00000187391	7	79082890	7	79453667	2.99436368794	1	1	rs142475793	3.584e-08	0.5375	0	intron_variant	6	1	0.720561612075	0.910758409297	0.867376386514	0.485395841523	0.0975841329247	0.083262785844	0	0.319862440815	0.07809483638	0.862388082697	0.992573851727	0.994363687936	0.726976246437	0.219561327857	0.871436650022	0.229014963815	0.360747393043	0.381919361549	0.140564261098	0.459387544046	0	0.0532912611376	0.00662345516899
204	rs141650299	7	78484930	7	78855614	0.0061	0.0346	0.004	0.0915	0.0286	MAGI2	ENSG00000187391	7	79082890	7	79453667	2.99436368794	1	0.988101605089	rs17390355	4.144e-08	0.5346	0	intron_variant	6	1	0.720561612075	0.910758409297	0.867376386514	0.485395841523	0.0975841329247	0.083262785844	0	0.319862440815	0.07809483638	0.862388082697	0.992573851727	0.994363687936	0.726976246437	0.219561327857	0.871436650022	0.229014963815	0.360747393043	0.381919361549	0.140564261098	0.459387544046	0	0.0532912611376	0.00662345516899
205	rs141650299	7	78484930	7	78855614	0.0061	0.0346	0.004	0.0915	0.0286	MAGI2	ENSG00000187391	7	79082890	7	79453667	2.99436368794	1	0.976098552529	rs73143070	3.23e-08	0.5388	0	intron_variant	6	1	0.720561612075	0.910758409297	0.867376386514	0.485395841523	0.0975841329247	0.083262785844	0	0.319862440815	0.07809483638	0.862388082697	0.992573851727	0.994363687936	0.726976246437	0.219561327857	0.871436650022	0.229014963815	0.360747393043	0.381919361549	0.140564261098	0.459387544046	0	0.0532912611376	0.00662345516899
206	rs141650299	7	78484930	7	78855614	0.0061	0.0346	0.004	0.0915	0.0286	MAGI2	ENSG00000187391	7	79082890	7	79453667	2.99436368794	1	0.976098552529	rs73143055	3.846e-08	0.5361	0	intron_variant	6	1	0.720561612075	0.910758409297	0.867376386514	0.485395841523	0.0975841329247	0.083262785844	0	0.319862440815	0.07809483638	0.862388082697	0.992573851727	0.994363687936	0.726976246437	0.219561327857	0.871436650022	0.229014963815	0.360747393043	0.381919361549	0.140564261098	0.459387544046	0	0.0532912611376	0.00662345516899
207	rs141650299	7	78484930	7	78855614	0.0061	0.0346	0.004	0.0915	0.0286	MAGI2	ENSG00000187391	7	79082890	7	79453667	2.99436368794	1	0.976098552529	rs73143059	3.23e-08	0.5388	0	intron_variant	6	1	0.720561612075	0.910758409297	0.867376386514	0.485395841523	0.0975841329247	0.083262785844	0	0.319862440815	0.07809483638	0.862388082697	0.992573851727	0.994363687936	0.726976246437	0.219561327857	0.871436650022	0.229014963815	0.360747393043	0.381919361549	0.140564261098	0.459387544046	0	0.0532912611376	0.00662345516899
208	rs141650299	7	78484930	7	78855614	0.0061	0.0346	0.004	0.0915	0.0286	MAGI2	ENSG00000187391	7	79082890	7	79453667	2.99436368794	1	0.976098552529	rs7789403	2.644e-08	0.5428	0	intron_variant	6	1	0.720561612075	0.910758409297	0.867376386514	0.485395841523	0.0975841329247	0.083262785844	0	0.319862440815	0.07809483638	0.862388082697	0.992573851727	0.994363687936	0.726976246437	0.219561327857	0.871436650022	0.229014963815	0.360747393043	0.381919361549	0.140564261098	0.459387544046	0	0.0532912611376	0.00662345516899
209	rs141650299	7	78484930	7	78855614	0.0061	0.0346	0.004	0.0915	0.0286	MAGI2	ENSG00000187391	7	79082890	7	79453667	2.99436368794	1	0.988101605089	rs6951658	4.144e-08	0.5346	0	intron_variant	6	1	0.720561612075	0.910758409297	0.867376386514	0.485395841523	0.0975841329247	0.083262785844	0	0.319862440815	0.07809483638	0.862388082697	0.992573851727	0.994363687936	0.726976246437	0.219561327857	0.871436650022	0.229014963815	0.360747393043	0.381919361549	0.140564261098	0.459387544046	0	0.0532912611376	0.00662345516899
210	rs141650299	7	78484930	7	78855614	0.0061	0.0346	0.004	0.0915	0.0286	MAGI2	ENSG00000187391	7	79082890	7	79453667	2.99436368794	1	1	rs73143039	3.584e-08	0.5375	0	intron_variant	6	1	0.720561612075	0.910758409297	0.867376386514	0.485395841523	0.0975841329247	0.083262785844	0	0.319862440815	0.07809483638	0.862388082697	0.992573851727	0.994363687936	0.726976246437	0.219561327857	0.871436650022	0.229014963815	0.360747393043	0.381919361549	0.140564261098	0.459387544046	0	0.0532912611376	0.00662345516899
211	rs141650299	7	78484930	7	78855614	0.0061	0.0346	0.004	0.0915	0.0286	MAGI2	ENSG00000187391	7	79082890	7	79453667	2.99436368794	1	0.976098552529	rs150944644	3.846e-08	0.5361	0	intron_variant	6	1	0.720561612075	0.910758409297	0.867376386514	0.485395841523	0.0975841329247	0.083262785844	0	0.319862440815	0.07809483638	0.862388082697	0.992573851727	0.994363687936	0.726976246437	0.219561327857	0.871436650022	0.229014963815	0.360747393043	0.381919361549	0.140564261098	0.459387544046	0	0.0532912611376	0.00662345516899
212	rs141650299	7	78484930	7	78855614	0.0061	0.0346	0.004	0.0915	0.0286	MAGI2	ENSG00000187391	7	79082890	7	79453667	2.99436368794	1	0.975954313216	rs17455327	4.144e-08	0.5346	0	intron_variant	6	1	0.720561612075	0.910758409297	0.867376386514	0.485395841523	0.0975841329247	0.083262785844	0	0.319862440815	0.07809483638	0.862388082697	0.992573851727	0.994363687936	0.726976246437	0.219561327857	0.871436650022	0.229014963815	0.360747393043	0.381919361549	0.140564261098	0.459387544046	0	0.0532912611376	0.00662345516899
213	rs141650299	7	78484930	7	78855614	0.0061	0.0346	0.004	0.0915	0.0286	MAGI2	ENSG00000187391	7	79082890	7	79453667	2.99436368794	1	1	rs117038961	3.584e-08	0.5375	0	intron_variant	6	1	0.720561612075	0.910758409297	0.867376386514	0.485395841523	0.0975841329247	0.083262785844	0	0.319862440815	0.07809483638	0.862388082697	0.992573851727	0.994363687936	0.726976246437	0.219561327857	0.871436650022	0.229014963815	0.360747393043	0.381919361549	0.140564261098	0.459387544046	0	0.0532912611376	0.00662345516899
214	rs141650299	7	78484930	7	78855614	0.0061	0.0346	0.004	0.0915	0.0286	MAGI2	ENSG00000187391	7	79082890	7	79453667	2.99436368794	1	1	rs6957268	3.584e-08	0.5375	0	intron_variant	6	1	0.720561612075	0.910758409297	0.867376386514	0.485395841523	0.0975841329247	0.083262785844	0	0.319862440815	0.07809483638	0.862388082697	0.992573851727	0.994363687936	0.726976246437	0.219561327857	0.871436650022	0.229014963815	0.360747393043	0.381919361549	0.140564261098	0.459387544046	0	0.0532912611376	0.00662345516899
215	rs141650299	7	78484930	7	78855614	0.0061	0.0346	0.004	0.0915	0.0286	MAGI2	ENSG00000187391	7	79082890	7	79453667	2.99436368794	1	0.988101605089	rs73137294	3.584e-08	0.5375	0	intron_variant	6	1	0.720561612075	0.910758409297	0.867376386514	0.485395841523	0.0975841329247	0.083262785844	0	0.319862440815	0.07809483638	0.862388082697	0.992573851727	0.994363687936	0.726976246437	0.219561327857	0.871436650022	0.229014963815	0.360747393043	0.381919361549	0.140564261098	0.459387544046	0	0.0532912611376	0.00662345516899
216	rs141650299	7	78484930	7	78855614	0.0061	0.0346	0.004	0.0915	0.0286	MAGI2	ENSG00000187391	7	79082890	7	79453667	2.99436368794	1	1	rs111922753	3.584e-08	0.5375	0	intron_variant	6	1	0.720561612075	0.910758409297	0.867376386514	0.485395841523	0.0975841329247	0.083262785844	0	0.319862440815	0.07809483638	0.862388082697	0.992573851727	0.994363687936	0.726976246437	0.219561327857	0.871436650022	0.229014963815	0.360747393043	0.381919361549	0.140564261098	0.459387544046	0	0.0532912611376	0.00662345516899
217	rs142475793	7	78486327	7	78857011	0.0061	0.0346	0	0.0915	0.0276	MAGI2	ENSG00000187391	7	79082890	7	79453667	2.99436416359	1	1	rs73143040	3.584e-08	0.5375	0	intron_variant	3	1	0.720400071193	0.910676040873	0.867435931028	0.485340415301	0.0976495475661	0.0833314591794	0	0.319964701837	0.0786880202097	0.86235501535	0.992562524823	0.994364163589	0.726835961037	0.219740658038	0.871413612302	0.229187570163	0.361012757844	0.381737230162	0.140095116685	0.45951919575	0	0.0533039602567	0.0064058489285
218	rs142475793	7	78486327	7	78857011	0.0061	0.0346	0	0.0915	0.0276	MAGI2	ENSG00000187391	7	79082890	7	79453667	2.99436416359	1	0.988101605089	rs73143027	4.144e-08	0.5346	0	intron_variant	3	1	0.720400071193	0.910676040873	0.867435931028	0.485340415301	0.0976495475661	0.0833314591794	0	0.319964701837	0.0786880202097	0.86235501535	0.992562524823	0.994364163589	0.726835961037	0.219740658038	0.871413612302	0.229187570163	0.361012757844	0.381737230162	0.140095116685	0.45951919575	0	0.0533039602567	0.0064058489285
219	rs142475793	7	78486327	7	78857011	0.0061	0.0346	0	0.0915	0.0276	MAGI2	ENSG00000187391	7	79082890	7	79453667	2.99436416359	1	0.988101605089	rs6951989	4.144e-08	0.5346	0	intron_variant	3	1	0.720400071193	0.910676040873	0.867435931028	0.485340415301	0.0976495475661	0.0833314591794	0	0.319964701837	0.0786880202097	0.86235501535	0.992562524823	0.994364163589	0.726835961037	0.219740658038	0.871413612302	0.229187570163	0.361012757844	0.381737230162	0.140095116685	0.45951919575	0	0.0533039602567	0.0064058489285
220	rs142475793	7	78486327	7	78857011	0.0061	0.0346	0	0.0915	0.0276	MAGI2	ENSG00000187391	7	79082890	7	79453667	2.99436416359	1	0.9880956409	rs73143043	3.846e-08	0.5361	0	intron_variant	3	1	0.720400071193	0.910676040873	0.867435931028	0.485340415301	0.0976495475661	0.0833314591794	0	0.319964701837	0.0786880202097	0.86235501535	0.992562524823	0.994364163589	0.726835961037	0.219740658038	0.871413612302	0.229187570163	0.361012757844	0.381737230162	0.140095116685	0.45951919575	0	0.0533039602567	0.0064058489285
221	rs142475793	7	78486327	7	78857011	0.0061	0.0346	0	0.0915	0.0276	MAGI2	ENSG00000187391	7	79082890	7	79453667	2.99436416359	1	0.9880956409	rs138002846	3.846e-08	0.5361	0	intron_variant	3	1	0.720400071193	0.910676040873	0.867435931028	0.485340415301	0.0976495475661	0.0833314591794	0	0.319964701837	0.0786880202097	0.86235501535	0.992562524823	0.994364163589	0.726835961037	0.219740658038	0.871413612302	0.229187570163	0.361012757844	0.381737230162	0.140095116685	0.45951919575	0	0.0533039602567	0.0064058489285
222	rs142475793	7	78486327	7	78857011	0.0061	0.0346	0	0.0915	0.0276	MAGI2	ENSG00000187391	7	79082890	7	79453667	2.99436416359	1	0.9058280625	rs73137258	4.737e-08	0.5364	0	intron_variant	3	1	0.720400071193	0.910676040873	0.867435931028	0.485340415301	0.0976495475661	0.0833314591794	0	0.319964701837	0.0786880202097	0.86235501535	0.992562524823	0.994364163589	0.726835961037	0.219740658038	0.871413612302	0.229187570163	0.361012757844	0.381737230162	0.140095116685	0.45951919575	0	0.0533039602567	0.0064058489285
223	rs142475793	7	78486327	7	78857011	0.0061	0.0346	0	0.0915	0.0276	MAGI2	ENSG00000187391	7	79082890	7	79453667	2.99436416359	1	0.976098552529	rs113459111	2.53e-08	0.5432	0	intron_variant	3	1	0.720400071193	0.910676040873	0.867435931028	0.485340415301	0.0976495475661	0.0833314591794	0	0.319964701837	0.0786880202097	0.86235501535	0.992562524823	0.994364163589	0.726835961037	0.219740658038	0.871413612302	0.229187570163	0.361012757844	0.381737230162	0.140095116685	0.45951919575	0	0.0533039602567	0.0064058489285
224	rs142475793	7	78486327	7	78857011	0.0061	0.0346	0	0.0915	0.0276	MAGI2	ENSG00000187391	7	79082890	7	79453667	2.99436416359	1	0.976098552529	rs73143084	2.53e-08	0.5432	0	intron_variant	3	1	0.720400071193	0.910676040873	0.867435931028	0.485340415301	0.0976495475661	0.0833314591794	0	0.319964701837	0.0786880202097	0.86235501535	0.992562524823	0.994364163589	0.726835961037	0.219740658038	0.871413612302	0.229187570163	0.361012757844	0.381737230162	0.140095116685	0.45951919575	0	0.0533039602567	0.0064058489285
225	rs142475793	7	78486327	7	78857011	0.0061	0.0346	0	0.0915	0.0276	MAGI2	ENSG00000187391	7	79082890	7	79453667	2.99436416359	1	1	rs141650299	3.584e-08	0.5375	0	intron_variant	3	1	0.720400071193	0.910676040873	0.867435931028	0.485340415301	0.0976495475661	0.0833314591794	0	0.319964701837	0.0786880202097	0.86235501535	0.992562524823	0.994364163589	0.726835961037	0.219740658038	0.871413612302	0.229187570163	0.361012757844	0.381737230162	0.140095116685	0.45951919575	0	0.0533039602567	0.0064058489285
226	rs142475793	7	78486327	7	78857011	0.0061	0.0346	0	0.0915	0.0276	MAGI2	ENSG00000187391	7	79082890	7	79453667	2.99436416359	1	0.9307618576	rs521851	9.466e-09	0.5437	0	intron_variant	3	1	0.720400071193	0.910676040873	0.867435931028	0.485340415301	0.0976495475661	0.0833314591794	0	0.319964701837	0.0786880202097	0.86235501535	0.992562524823	0.994364163589	0.726835961037	0.219740658038	0.871413612302	0.229187570163	0.361012757844	0.381737230162	0.140095116685	0.45951919575	0	0.0533039602567	0.0064058489285
227	rs142475793	7	78486327	7	78857011	0.0061	0.0346	0	0.0915	0.0276	MAGI2	ENSG00000187391	7	79082890	7	79453667	2.99436416359	1	1	rs142475793	3.584e-08	0.5375	1	intron_variant	3	1	0.720400071193	0.910676040873	0.867435931028	0.485340415301	0.0976495475661	0.0833314591794	0	0.319964701837	0.0786880202097	0.86235501535	0.992562524823	0.994364163589	0.726835961037	0.219740658038	0.871413612302	0.229187570163	0.361012757844	0.381737230162	0.140095116685	0.45951919575	0	0.0533039602567	0.0064058489285
228	rs142475793	7	78486327	7	78857011	0.0061	0.0346	0	0.0915	0.0276	MAGI2	ENSG00000187391	7	79082890	7	79453667	2.99436416359	1	0.988101605089	rs17390355	4.144e-08	0.5346	0	intron_variant	3	1	0.720400071193	0.910676040873	0.867435931028	0.485340415301	0.0976495475661	0.0833314591794	0	0.319964701837	0.0786880202097	0.86235501535	0.992562524823	0.994364163589	0.726835961037	0.219740658038	0.871413612302	0.229187570163	0.361012757844	0.381737230162	0.140095116685	0.45951919575	0	0.0533039602567	0.0064058489285
229	rs142475793	7	78486327	7	78857011	0.0061	0.0346	0	0.0915	0.0276	MAGI2	ENSG00000187391	7	79082890	7	79453667	2.99436416359	1	0.976098552529	rs73143070	3.23e-08	0.5388	0	intron_variant	3	1	0.720400071193	0.910676040873	0.867435931028	0.485340415301	0.0976495475661	0.0833314591794	0	0.319964701837	0.0786880202097	0.86235501535	0.992562524823	0.994364163589	0.726835961037	0.219740658038	0.871413612302	0.229187570163	0.361012757844	0.381737230162	0.140095116685	0.45951919575	0	0.0533039602567	0.0064058489285
230	rs142475793	7	78486327	7	78857011	0.0061	0.0346	0	0.0915	0.0276	MAGI2	ENSG00000187391	7	79082890	7	79453667	2.99436416359	1	0.976098552529	rs73143055	3.846e-08	0.5361	0	intron_variant	3	1	0.720400071193	0.910676040873	0.867435931028	0.485340415301	0.0976495475661	0.0833314591794	0	0.319964701837	0.0786880202097	0.86235501535	0.992562524823	0.994364163589	0.726835961037	0.219740658038	0.871413612302	0.229187570163	0.361012757844	0.381737230162	0.140095116685	0.45951919575	0	0.0533039602567	0.0064058489285
231	rs142475793	7	78486327	7	78857011	0.0061	0.0346	0	0.0915	0.0276	MAGI2	ENSG00000187391	7	79082890	7	79453667	2.99436416359	1	0.976098552529	rs73143059	3.23e-08	0.5388	0	intron_variant	3	1	0.720400071193	0.910676040873	0.867435931028	0.485340415301	0.0976495475661	0.0833314591794	0	0.319964701837	0.0786880202097	0.86235501535	0.992562524823	0.994364163589	0.726835961037	0.219740658038	0.871413612302	0.229187570163	0.361012757844	0.381737230162	0.140095116685	0.45951919575	0	0.0533039602567	0.0064058489285
232	rs142475793	7	78486327	7	78857011	0.0061	0.0346	0	0.0915	0.0276	MAGI2	ENSG00000187391	7	79082890	7	79453667	2.99436416359	1	0.976098552529	rs7789403	2.644e-08	0.5428	0	intron_variant	3	1	0.720400071193	0.910676040873	0.867435931028	0.485340415301	0.0976495475661	0.0833314591794	0	0.319964701837	0.0786880202097	0.86235501535	0.992562524823	0.994364163589	0.726835961037	0.219740658038	0.871413612302	0.229187570163	0.361012757844	0.381737230162	0.140095116685	0.45951919575	0	0.0533039602567	0.0064058489285
233	rs142475793	7	78486327	7	78857011	0.0061	0.0346	0	0.0915	0.0276	MAGI2	ENSG00000187391	7	79082890	7	79453667	2.99436416359	1	0.988101605089	rs6951658	4.144e-08	0.5346	0	intron_variant	3	1	0.720400071193	0.910676040873	0.867435931028	0.485340415301	0.0976495475661	0.0833314591794	0	0.319964701837	0.0786880202097	0.86235501535	0.992562524823	0.994364163589	0.726835961037	0.219740658038	0.871413612302	0.229187570163	0.361012757844	0.381737230162	0.140095116685	0.45951919575	0	0.0533039602567	0.0064058489285
234	rs142475793	7	78486327	7	78857011	0.0061	0.0346	0	0.0915	0.0276	MAGI2	ENSG00000187391	7	79082890	7	79453667	2.99436416359	1	1	rs73143039	3.584e-08	0.5375	0	intron_variant	3	1	0.720400071193	0.910676040873	0.867435931028	0.485340415301	0.0976495475661	0.0833314591794	0	0.319964701837	0.0786880202097	0.86235501535	0.992562524823	0.994364163589	0.726835961037	0.219740658038	0.871413612302	0.229187570163	0.361012757844	0.381737230162	0.140095116685	0.45951919575	0	0.0533039602567	0.0064058489285
235	rs142475793	7	78486327	7	78857011	0.0061	0.0346	0	0.0915	0.0276	MAGI2	ENSG00000187391	7	79082890	7	79453667	2.99436416359	1	0.976098552529	rs150944644	3.846e-08	0.5361	0	intron_variant	3	1	0.720400071193	0.910676040873	0.867435931028	0.485340415301	0.0976495475661	0.0833314591794	0	0.319964701837	0.0786880202097	0.86235501535	0.992562524823	0.994364163589	0.726835961037	0.219740658038	0.871413612302	0.229187570163	0.361012757844	0.381737230162	0.140095116685	0.45951919575	0	0.0533039602567	0.0064058489285
236	rs142475793	7	78486327	7	78857011	0.0061	0.0346	0	0.0915	0.0276	MAGI2	ENSG00000187391	7	79082890	7	79453667	2.99436416359	1	0.975954313216	rs17455327	4.144e-08	0.5346	0	intron_variant	3	1	0.720400071193	0.910676040873	0.867435931028	0.485340415301	0.0976495475661	0.0833314591794	0	0.319964701837	0.0786880202097	0.86235501535	0.992562524823	0.994364163589	0.726835961037	0.219740658038	0.871413612302	0.229187570163	0.361012757844	0.381737230162	0.140095116685	0.45951919575	0	0.0533039602567	0.0064058489285
237	rs142475793	7	78486327	7	78857011	0.0061	0.0346	0	0.0915	0.0276	MAGI2	ENSG00000187391	7	79082890	7	79453667	2.99436416359	1	1	rs117038961	3.584e-08	0.5375	0	intron_variant	3	1	0.720400071193	0.910676040873	0.867435931028	0.485340415301	0.0976495475661	0.0833314591794	0	0.319964701837	0.0786880202097	0.86235501535	0.992562524823	0.994364163589	0.726835961037	0.219740658038	0.871413612302	0.229187570163	0.361012757844	0.381737230162	0.140095116685	0.45951919575	0	0.0533039602567	0.0064058489285
238	rs142475793	7	78486327	7	78857011	0.0061	0.0346	0	0.0915	0.0276	MAGI2	ENSG00000187391	7	79082890	7	79453667	2.99436416359	1	1	rs6957268	3.584e-08	0.5375	0	intron_variant	3	1	0.720400071193	0.910676040873	0.867435931028	0.485340415301	0.0976495475661	0.0833314591794	0	0.319964701837	0.0786880202097	0.86235501535	0.992562524823	0.994364163589	0.726835961037	0.219740658038	0.871413612302	0.229187570163	0.361012757844	0.381737230162	0.140095116685	0.45951919575	0	0.0533039602567	0.0064058489285
239	rs142475793	7	78486327	7	78857011	0.0061	0.0346	0	0.0915	0.0276	MAGI2	ENSG00000187391	7	79082890	7	79453667	2.99436416359	1	0.988101605089	rs73137294	3.584e-08	0.5375	0	intron_variant	3	1	0.720400071193	0.910676040873	0.867435931028	0.485340415301	0.0976495475661	0.0833314591794	0	0.319964701837	0.0786880202097	0.86235501535	0.992562524823	0.994364163589	0.726835961037	0.219740658038	0.871413612302	0.229187570163	0.361012757844	0.381737230162	0.140095116685	0.45951919575	0	0.0533039602567	0.0064058489285
240	rs142475793	7	78486327	7	78857011	0.0061	0.0346	0	0.0915	0.0276	MAGI2	ENSG00000187391	7	79082890	7	79453667	2.99436416359	1	1	rs111922753	3.584e-08	0.5375	0	intron_variant	3	1	0.720400071193	0.910676040873	0.867435931028	0.485340415301	0.0976495475661	0.0833314591794	0	0.319964701837	0.0786880202097	0.86235501535	0.992562524823	0.994364163589	0.726835961037	0.219740658038	0.871413612302	0.229187570163	0.361012757844	0.381737230162	0.140095116685	0.45951919575	0	0.0533039602567	0.0064058489285
241	rs112323932	7	78518070	7	78888754	0.0061	0.036	0.003	0.0905	0.0266	MAGI2	ENSG00000187391	7	79082890	7	79453667	2.99304682133	1	0.940601263716	rs73143040	3.584e-08	0.5375	0	intron_variant	3	1	0.67286536961	0.905802288615	0.883763924342	0.455635400687	0.0524691950134	0.228934208097	0	0.194328413769	0.145319345444	0.927857900037	0.993022210104	0.993046821329	0.604989343303	0.267377008457	0.839650374091	0.311760983049	0.367741632258	0.408509928126	0.0467191664393	0.436204427863	0	0.29795003532	0.00333483204354
242	rs112323932	7	78518070	7	78888754	0.0061	0.036	0.003	0.0905	0.0266	MAGI2	ENSG00000187391	7	79082890	7	79453667	2.99304682133	1	0.927906431841	rs73143027	4.144e-08	0.5346	0	intron_variant	3	1	0.67286536961	0.905802288615	0.883763924342	0.455635400687	0.0524691950134	0.228934208097	0	0.194328413769	0.145319345444	0.927857900037	0.993022210104	0.993046821329	0.604989343303	0.267377008457	0.839650374091	0.311760983049	0.367741632258	0.408509928126	0.0467191664393	0.436204427863	0	0.29795003532	0.00333483204354
243	rs112323932	7	78518070	7	78888754	0.0061	0.036	0.003	0.0905	0.0266	MAGI2	ENSG00000187391	7	79082890	7	79453667	2.99304682133	1	0.927906431841	rs6951989	4.144e-08	0.5346	0	intron_variant	3	1	0.67286536961	0.905802288615	0.883763924342	0.455635400687	0.0524691950134	0.228934208097	0	0.194328413769	0.145319345444	0.927857900037	0.993022210104	0.993046821329	0.604989343303	0.267377008457	0.839650374091	0.311760983049	0.367741632258	0.408509928126	0.0467191664393	0.436204427863	0	0.29795003532	0.00333483204354
244	rs112323932	7	78518070	7	78888754	0.0061	0.036	0.003	0.0905	0.0266	MAGI2	ENSG00000187391	7	79082890	7	79453667	2.99304682133	1	0.952632608841	rs73143043	3.846e-08	0.5361	0	intron_variant	3	1	0.67286536961	0.905802288615	0.883763924342	0.455635400687	0.0524691950134	0.228934208097	0	0.194328413769	0.145319345444	0.927857900037	0.993022210104	0.993046821329	0.604989343303	0.267377008457	0.839650374091	0.311760983049	0.367741632258	0.408509928126	0.0467191664393	0.436204427863	0	0.29795003532	0.00333483204354
245	rs112323932	7	78518070	7	78888754	0.0061	0.036	0.003	0.0905	0.0266	MAGI2	ENSG00000187391	7	79082890	7	79453667	2.99304682133	1	0.952632608841	rs138002846	3.846e-08	0.5361	0	intron_variant	3	1	0.67286536961	0.905802288615	0.883763924342	0.455635400687	0.0524691950134	0.228934208097	0	0.194328413769	0.145319345444	0.927857900037	0.993022210104	0.993046821329	0.604989343303	0.267377008457	0.839650374091	0.311760983049	0.367741632258	0.408509928126	0.0467191664393	0.436204427863	0	0.29795003532	0.00333483204354
246	rs112323932	7	78518070	7	78888754	0.0061	0.036	0.003	0.0905	0.0266	MAGI2	ENSG00000187391	7	79082890	7	79453667	2.99304682133	1	0.848806588249	rs73137258	4.737e-08	0.5364	0	intron_variant	3	1	0.67286536961	0.905802288615	0.883763924342	0.455635400687	0.0524691950134	0.228934208097	0	0.194328413769	0.145319345444	0.927857900037	0.993022210104	0.993046821329	0.604989343303	0.267377008457	0.839650374091	0.311760983049	0.367741632258	0.408509928126	0.0467191664393	0.436204427863	0	0.29795003532	0.00333483204354
247	rs112323932	7	78518070	7	78888754	0.0061	0.036	0.003	0.0905	0.0266	MAGI2	ENSG00000187391	7	79082890	7	79453667	2.99304682133	1	0.964157067225	rs113459111	2.53e-08	0.5432	0	intron_variant	3	1	0.67286536961	0.905802288615	0.883763924342	0.455635400687	0.0524691950134	0.228934208097	0	0.194328413769	0.145319345444	0.927857900037	0.993022210104	0.993046821329	0.604989343303	0.267377008457	0.839650374091	0.311760983049	0.367741632258	0.408509928126	0.0467191664393	0.436204427863	0	0.29795003532	0.00333483204354
248	rs112323932	7	78518070	7	78888754	0.0061	0.036	0.003	0.0905	0.0266	MAGI2	ENSG00000187391	7	79082890	7	79453667	2.99304682133	1	0.964157067225	rs73143084	2.53e-08	0.5432	0	intron_variant	3	1	0.67286536961	0.905802288615	0.883763924342	0.455635400687	0.0524691950134	0.228934208097	0	0.194328413769	0.145319345444	0.927857900037	0.993022210104	0.993046821329	0.604989343303	0.267377008457	0.839650374091	0.311760983049	0.367741632258	0.408509928126	0.0467191664393	0.436204427863	0	0.29795003532	0.00333483204354
249	rs112323932	7	78518070	7	78888754	0.0061	0.036	0.003	0.0905	0.0266	MAGI2	ENSG00000187391	7	79082890	7	79453667	2.99304682133	1	0.940601263716	rs141650299	3.584e-08	0.5375	0	intron_variant	3	1	0.67286536961	0.905802288615	0.883763924342	0.455635400687	0.0524691950134	0.228934208097	0	0.194328413769	0.145319345444	0.927857900037	0.993022210104	0.993046821329	0.604989343303	0.267377008457	0.839650374091	0.311760983049	0.367741632258	0.408509928126	0.0467191664393	0.436204427863	0	0.29795003532	0.00333483204354
250	rs112323932	7	78518070	7	78888754	0.0061	0.036	0.003	0.0905	0.0266	MAGI2	ENSG00000187391	7	79082890	7	79453667	2.99304682133	1	0.919391404801	rs521851	9.466e-09	0.5437	0	intron_variant	3	1	0.67286536961	0.905802288615	0.883763924342	0.455635400687	0.0524691950134	0.228934208097	0	0.194328413769	0.145319345444	0.927857900037	0.993022210104	0.993046821329	0.604989343303	0.267377008457	0.839650374091	0.311760983049	0.367741632258	0.408509928126	0.0467191664393	0.436204427863	0	0.29795003532	0.00333483204354
251	rs112323932	7	78518070	7	78888754	0.0061	0.036	0.003	0.0905	0.0266	MAGI2	ENSG00000187391	7	79082890	7	79453667	2.99304682133	1	0.940601263716	rs142475793	3.584e-08	0.5375	0	intron_variant	3	1	0.67286536961	0.905802288615	0.883763924342	0.455635400687	0.0524691950134	0.228934208097	0	0.194328413769	0.145319345444	0.927857900037	0.993022210104	0.993046821329	0.604989343303	0.267377008457	0.839650374091	0.311760983049	0.367741632258	0.408509928126	0.0467191664393	0.436204427863	0	0.29795003532	0.00333483204354
252	rs112323932	7	78518070	7	78888754	0.0061	0.036	0.003	0.0905	0.0266	MAGI2	ENSG00000187391	7	79082890	7	79453667	2.99304682133	1	0.927906431841	rs17390355	4.144e-08	0.5346	0	intron_variant	3	1	0.67286536961	0.905802288615	0.883763924342	0.455635400687	0.0524691950134	0.228934208097	0	0.194328413769	0.145319345444	0.927857900037	0.993022210104	0.993046821329	0.604989343303	0.267377008457	0.839650374091	0.311760983049	0.367741632258	0.408509928126	0.0467191664393	0.436204427863	0	0.29795003532	0.00333483204354
253	rs112323932	7	78518070	7	78888754	0.0061	0.036	0.003	0.0905	0.0266	MAGI2	ENSG00000187391	7	79082890	7	79453667	2.99304682133	1	0.964157067225	rs73143070	3.23e-08	0.5388	0	intron_variant	3	1	0.67286536961	0.905802288615	0.883763924342	0.455635400687	0.0524691950134	0.228934208097	0	0.194328413769	0.145319345444	0.927857900037	0.993022210104	0.993046821329	0.604989343303	0.267377008457	0.839650374091	0.311760983049	0.367741632258	0.408509928126	0.0467191664393	0.436204427863	0	0.29795003532	0.00333483204354
254	rs112323932	7	78518070	7	78888754	0.0061	0.036	0.003	0.0905	0.0266	MAGI2	ENSG00000187391	7	79082890	7	79453667	2.99304682133	1	0.964157067225	rs73143055	3.846e-08	0.5361	0	intron_variant	3	1	0.67286536961	0.905802288615	0.883763924342	0.455635400687	0.0524691950134	0.228934208097	0	0.194328413769	0.145319345444	0.927857900037	0.993022210104	0.993046821329	0.604989343303	0.267377008457	0.839650374091	0.311760983049	0.367741632258	0.408509928126	0.0467191664393	0.436204427863	0	0.29795003532	0.00333483204354
255	rs112323932	7	78518070	7	78888754	0.0061	0.036	0.003	0.0905	0.0266	MAGI2	ENSG00000187391	7	79082890	7	79453667	2.99304682133	1	0.964157067225	rs73143059	3.23e-08	0.5388	0	intron_variant	3	1	0.67286536961	0.905802288615	0.883763924342	0.455635400687	0.0524691950134	0.228934208097	0	0.194328413769	0.145319345444	0.927857900037	0.993022210104	0.993046821329	0.604989343303	0.267377008457	0.839650374091	0.311760983049	0.367741632258	0.408509928126	0.0467191664393	0.436204427863	0	0.29795003532	0.00333483204354
256	rs112323932	7	78518070	7	78888754	0.0061	0.036	0.003	0.0905	0.0266	MAGI2	ENSG00000187391	7	79082890	7	79453667	2.99304682133	1	0.964157067225	rs7789403	2.644e-08	0.5428	0	intron_variant	3	1	0.67286536961	0.905802288615	0.883763924342	0.455635400687	0.0524691950134	0.228934208097	0	0.194328413769	0.145319345444	0.927857900037	0.993022210104	0.993046821329	0.604989343303	0.267377008457	0.839650374091	0.311760983049	0.367741632258	0.408509928126	0.0467191664393	0.436204427863	0	0.29795003532	0.00333483204354
257	rs112323932	7	78518070	7	78888754	0.0061	0.036	0.003	0.0905	0.0266	MAGI2	ENSG00000187391	7	79082890	7	79453667	2.99304682133	1	0.927906431841	rs6951658	4.144e-08	0.5346	0	intron_variant	3	1	0.67286536961	0.905802288615	0.883763924342	0.455635400687	0.0524691950134	0.228934208097	0	0.194328413769	0.145319345444	0.927857900037	0.993022210104	0.993046821329	0.604989343303	0.267377008457	0.839650374091	0.311760983049	0.367741632258	0.408509928126	0.0467191664393	0.436204427863	0	0.29795003532	0.00333483204354
258	rs112323932	7	78518070	7	78888754	0.0061	0.036	0.003	0.0905	0.0266	MAGI2	ENSG00000187391	7	79082890	7	79453667	2.99304682133	1	0.940601263716	rs73143039	3.584e-08	0.5375	0	intron_variant	3	1	0.67286536961	0.905802288615	0.883763924342	0.455635400687	0.0524691950134	0.228934208097	0	0.194328413769	0.145319345444	0.927857900037	0.993022210104	0.993046821329	0.604989343303	0.267377008457	0.839650374091	0.311760983049	0.367741632258	0.408509928126	0.0467191664393	0.436204427863	0	0.29795003532	0.00333483204354
259	rs112323932	7	78518070	7	78888754	0.0061	0.036	0.003	0.0905	0.0266	MAGI2	ENSG00000187391	7	79082890	7	79453667	2.99304682133	1	0.964157067225	rs150944644	3.846e-08	0.5361	0	intron_variant	3	1	0.67286536961	0.905802288615	0.883763924342	0.455635400687	0.0524691950134	0.228934208097	0	0.194328413769	0.145319345444	0.927857900037	0.993022210104	0.993046821329	0.604989343303	0.267377008457	0.839650374091	0.311760983049	0.367741632258	0.408509928126	0.0467191664393	0.436204427863	0	0.29795003532	0.00333483204354
260	rs112323932	7	78518070	7	78888754	0.0061	0.036	0.003	0.0905	0.0266	MAGI2	ENSG00000187391	7	79082890	7	79453667	2.99304682133	1	0.916398400369	rs17455327	4.144e-08	0.5346	0	intron_variant	3	1	0.67286536961	0.905802288615	0.883763924342	0.455635400687	0.0524691950134	0.228934208097	0	0.194328413769	0.145319345444	0.927857900037	0.993022210104	0.993046821329	0.604989343303	0.267377008457	0.839650374091	0.311760983049	0.367741632258	0.408509928126	0.0467191664393	0.436204427863	0	0.29795003532	0.00333483204354
261	rs112323932	7	78518070	7	78888754	0.0061	0.036	0.003	0.0905	0.0266	MAGI2	ENSG00000187391	7	79082890	7	79453667	2.99304682133	1	0.940601263716	rs117038961	3.584e-08	0.5375	0	intron_variant	3	1	0.67286536961	0.905802288615	0.883763924342	0.455635400687	0.0524691950134	0.228934208097	0	0.194328413769	0.145319345444	0.927857900037	0.993022210104	0.993046821329	0.604989343303	0.267377008457	0.839650374091	0.311760983049	0.367741632258	0.408509928126	0.0467191664393	0.436204427863	0	0.29795003532	0.00333483204354
262	rs112323932	7	78518070	7	78888754	0.0061	0.036	0.003	0.0905	0.0266	MAGI2	ENSG00000187391	7	79082890	7	79453667	2.99304682133	1	0.940601263716	rs6957268	3.584e-08	0.5375	0	intron_variant	3	1	0.67286536961	0.905802288615	0.883763924342	0.455635400687	0.0524691950134	0.228934208097	0	0.194328413769	0.145319345444	0.927857900037	0.993022210104	0.993046821329	0.604989343303	0.267377008457	0.839650374091	0.311760983049	0.367741632258	0.408509928126	0.0467191664393	0.436204427863	0	0.29795003532	0.00333483204354
263	rs112323932	7	78518070	7	78888754	0.0061	0.036	0.003	0.0905	0.0266	MAGI2	ENSG00000187391	7	79082890	7	79453667	2.99304682133	1	0.927906431841	rs73137294	3.584e-08	0.5375	0	intron_variant	3	1	0.67286536961	0.905802288615	0.883763924342	0.455635400687	0.0524691950134	0.228934208097	0	0.194328413769	0.145319345444	0.927857900037	0.993022210104	0.993046821329	0.604989343303	0.267377008457	0.839650374091	0.311760983049	0.367741632258	0.408509928126	0.0467191664393	0.436204427863	0	0.29795003532	0.00333483204354
264	rs112323932	7	78518070	7	78888754	0.0061	0.036	0.003	0.0905	0.0266	MAGI2	ENSG00000187391	7	79082890	7	79453667	2.99304682133	1	0.940601263716	rs111922753	3.584e-08	0.5375	0	intron_variant	3	1	0.67286536961	0.905802288615	0.883763924342	0.455635400687	0.0524691950134	0.228934208097	0	0.194328413769	0.145319345444	0.927857900037	0.993022210104	0.993046821329	0.604989343303	0.267377008457	0.839650374091	0.311760983049	0.367741632258	0.408509928126	0.0467191664393	0.436204427863	0	0.29795003532	0.00333483204354
265	rs7801273	7	78517523	7	78888207	0.0061	0.036	0	0.0905	0.0235	MAGI2	ENSG00000187391	7	79082890	7	79453667	2.99304865538	1	0.940601263716	rs73143040	3.584e-08	0.5375	0	intron_variant	3	1	0.673359846014	0.905996150481	0.883763924342	0.455635400687	0.049870855675	0.228934208097	0	0.194066122843	0.145319345444	0.927912283515	0.993022210104	0.993048655378	0.606920643119	0.267483140597	0.840079043674	0.311871738223	0.367741632258	0.407909224893	0.0467191664393	0.436676117515	0	0.296786120473	0.00333483204354
266	rs7801273	7	78517523	7	78888207	0.0061	0.036	0	0.0905	0.0235	MAGI2	ENSG00000187391	7	79082890	7	79453667	2.99304865538	1	0.927906431841	rs73143027	4.144e-08	0.5346	0	intron_variant	3	1	0.673359846014	0.905996150481	0.883763924342	0.455635400687	0.049870855675	0.228934208097	0	0.194066122843	0.145319345444	0.927912283515	0.993022210104	0.993048655378	0.606920643119	0.267483140597	0.840079043674	0.311871738223	0.367741632258	0.407909224893	0.0467191664393	0.436676117515	0	0.296786120473	0.00333483204354
267	rs7801273	7	78517523	7	78888207	0.0061	0.036	0	0.0905	0.0235	MAGI2	ENSG00000187391	7	79082890	7	79453667	2.99304865538	1	0.927906431841	rs6951989	4.144e-08	0.5346	0	intron_variant	3	1	0.673359846014	0.905996150481	0.883763924342	0.455635400687	0.049870855675	0.228934208097	0	0.194066122843	0.145319345444	0.927912283515	0.993022210104	0.993048655378	0.606920643119	0.267483140597	0.840079043674	0.311871738223	0.367741632258	0.407909224893	0.0467191664393	0.436676117515	0	0.296786120473	0.00333483204354
268	rs7801273	7	78517523	7	78888207	0.0061	0.036	0	0.0905	0.0235	MAGI2	ENSG00000187391	7	79082890	7	79453667	2.99304865538	1	0.952632608841	rs73143043	3.846e-08	0.5361	0	intron_variant	3	1	0.673359846014	0.905996150481	0.883763924342	0.455635400687	0.049870855675	0.228934208097	0	0.194066122843	0.145319345444	0.927912283515	0.993022210104	0.993048655378	0.606920643119	0.267483140597	0.840079043674	0.311871738223	0.367741632258	0.407909224893	0.0467191664393	0.436676117515	0	0.296786120473	0.00333483204354
269	rs7801273	7	78517523	7	78888207	0.0061	0.036	0	0.0905	0.0235	MAGI2	ENSG00000187391	7	79082890	7	79453667	2.99304865538	1	0.952632608841	rs138002846	3.846e-08	0.5361	0	intron_variant	3	1	0.673359846014	0.905996150481	0.883763924342	0.455635400687	0.049870855675	0.228934208097	0	0.194066122843	0.145319345444	0.927912283515	0.993022210104	0.993048655378	0.606920643119	0.267483140597	0.840079043674	0.311871738223	0.367741632258	0.407909224893	0.0467191664393	0.436676117515	0	0.296786120473	0.00333483204354
270	rs7801273	7	78517523	7	78888207	0.0061	0.036	0	0.0905	0.0235	MAGI2	ENSG00000187391	7	79082890	7	79453667	2.99304865538	1	0.848806588249	rs73137258	4.737e-08	0.5364	0	intron_variant	3	1	0.673359846014	0.905996150481	0.883763924342	0.455635400687	0.049870855675	0.228934208097	0	0.194066122843	0.145319345444	0.927912283515	0.993022210104	0.993048655378	0.606920643119	0.267483140597	0.840079043674	0.311871738223	0.367741632258	0.407909224893	0.0467191664393	0.436676117515	0	0.296786120473	0.00333483204354
271	rs7801273	7	78517523	7	78888207	0.0061	0.036	0	0.0905	0.0235	MAGI2	ENSG00000187391	7	79082890	7	79453667	2.99304865538	1	0.964157067225	rs113459111	2.53e-08	0.5432	0	intron_variant	3	1	0.673359846014	0.905996150481	0.883763924342	0.455635400687	0.049870855675	0.228934208097	0	0.194066122843	0.145319345444	0.927912283515	0.993022210104	0.993048655378	0.606920643119	0.267483140597	0.840079043674	0.311871738223	0.367741632258	0.407909224893	0.0467191664393	0.436676117515	0	0.296786120473	0.00333483204354
272	rs7801273	7	78517523	7	78888207	0.0061	0.036	0	0.0905	0.0235	MAGI2	ENSG00000187391	7	79082890	7	79453667	2.99304865538	1	0.964157067225	rs73143084	2.53e-08	0.5432	0	intron_variant	3	1	0.673359846014	0.905996150481	0.883763924342	0.455635400687	0.049870855675	0.228934208097	0	0.194066122843	0.145319345444	0.927912283515	0.993022210104	0.993048655378	0.606920643119	0.267483140597	0.840079043674	0.311871738223	0.367741632258	0.407909224893	0.0467191664393	0.436676117515	0	0.296786120473	0.00333483204354
273	rs7801273	7	78517523	7	78888207	0.0061	0.036	0	0.0905	0.0235	MAGI2	ENSG00000187391	7	79082890	7	79453667	2.99304865538	1	0.940601263716	rs141650299	3.584e-08	0.5375	0	intron_variant	3	1	0.673359846014	0.905996150481	0.883763924342	0.455635400687	0.049870855675	0.228934208097	0	0.194066122843	0.145319345444	0.927912283515	0.993022210104	0.993048655378	0.606920643119	0.267483140597	0.840079043674	0.311871738223	0.367741632258	0.407909224893	0.0467191664393	0.436676117515	0	0.296786120473	0.00333483204354
274	rs7801273	7	78517523	7	78888207	0.0061	0.036	0	0.0905	0.0235	MAGI2	ENSG00000187391	7	79082890	7	79453667	2.99304865538	1	0.919391404801	rs521851	9.466e-09	0.5437	0	intron_variant	3	1	0.673359846014	0.905996150481	0.883763924342	0.455635400687	0.049870855675	0.228934208097	0	0.194066122843	0.145319345444	0.927912283515	0.993022210104	0.993048655378	0.606920643119	0.267483140597	0.840079043674	0.311871738223	0.367741632258	0.407909224893	0.0467191664393	0.436676117515	0	0.296786120473	0.00333483204354
275	rs7801273	7	78517523	7	78888207	0.0061	0.036	0	0.0905	0.0235	MAGI2	ENSG00000187391	7	79082890	7	79453667	2.99304865538	1	0.940601263716	rs142475793	3.584e-08	0.5375	0	intron_variant	3	1	0.673359846014	0.905996150481	0.883763924342	0.455635400687	0.049870855675	0.228934208097	0	0.194066122843	0.145319345444	0.927912283515	0.993022210104	0.993048655378	0.606920643119	0.267483140597	0.840079043674	0.311871738223	0.367741632258	0.407909224893	0.0467191664393	0.436676117515	0	0.296786120473	0.00333483204354
276	rs7801273	7	78517523	7	78888207	0.0061	0.036	0	0.0905	0.0235	MAGI2	ENSG00000187391	7	79082890	7	79453667	2.99304865538	1	0.927906431841	rs17390355	4.144e-08	0.5346	0	intron_variant	3	1	0.673359846014	0.905996150481	0.883763924342	0.455635400687	0.049870855675	0.228934208097	0	0.194066122843	0.145319345444	0.927912283515	0.993022210104	0.993048655378	0.606920643119	0.267483140597	0.840079043674	0.311871738223	0.367741632258	0.407909224893	0.0467191664393	0.436676117515	0	0.296786120473	0.00333483204354
277	rs7801273	7	78517523	7	78888207	0.0061	0.036	0	0.0905	0.0235	MAGI2	ENSG00000187391	7	79082890	7	79453667	2.99304865538	1	0.964157067225	rs73143070	3.23e-08	0.5388	0	intron_variant	3	1	0.673359846014	0.905996150481	0.883763924342	0.455635400687	0.049870855675	0.228934208097	0	0.194066122843	0.145319345444	0.927912283515	0.993022210104	0.993048655378	0.606920643119	0.267483140597	0.840079043674	0.311871738223	0.367741632258	0.407909224893	0.0467191664393	0.436676117515	0	0.296786120473	0.00333483204354
278	rs7801273	7	78517523	7	78888207	0.0061	0.036	0	0.0905	0.0235	MAGI2	ENSG00000187391	7	79082890	7	79453667	2.99304865538	1	0.964157067225	rs73143055	3.846e-08	0.5361	0	intron_variant	3	1	0.673359846014	0.905996150481	0.883763924342	0.455635400687	0.049870855675	0.228934208097	0	0.194066122843	0.145319345444	0.927912283515	0.993022210104	0.993048655378	0.606920643119	0.267483140597	0.840079043674	0.311871738223	0.367741632258	0.407909224893	0.0467191664393	0.436676117515	0	0.296786120473	0.00333483204354
279	rs7801273	7	78517523	7	78888207	0.0061	0.036	0	0.0905	0.0235	MAGI2	ENSG00000187391	7	79082890	7	79453667	2.99304865538	1	0.964157067225	rs73143059	3.23e-08	0.5388	0	intron_variant	3	1	0.673359846014	0.905996150481	0.883763924342	0.455635400687	0.049870855675	0.228934208097	0	0.194066122843	0.145319345444	0.927912283515	0.993022210104	0.993048655378	0.606920643119	0.267483140597	0.840079043674	0.311871738223	0.367741632258	0.407909224893	0.0467191664393	0.436676117515	0	0.296786120473	0.00333483204354
280	rs7801273	7	78517523	7	78888207	0.0061	0.036	0	0.0905	0.0235	MAGI2	ENSG00000187391	7	79082890	7	79453667	2.99304865538	1	0.964157067225	rs7789403	2.644e-08	0.5428	0	intron_variant	3	1	0.673359846014	0.905996150481	0.883763924342	0.455635400687	0.049870855675	0.228934208097	0	0.194066122843	0.145319345444	0.927912283515	0.993022210104	0.993048655378	0.606920643119	0.267483140597	0.840079043674	0.311871738223	0.367741632258	0.407909224893	0.0467191664393	0.436676117515	0	0.296786120473	0.00333483204354
281	rs7801273	7	78517523	7	78888207	0.0061	0.036	0	0.0905	0.0235	MAGI2	ENSG00000187391	7	79082890	7	79453667	2.99304865538	1	0.927906431841	rs6951658	4.144e-08	0.5346	0	intron_variant	3	1	0.673359846014	0.905996150481	0.883763924342	0.455635400687	0.049870855675	0.228934208097	0	0.194066122843	0.145319345444	0.927912283515	0.993022210104	0.993048655378	0.606920643119	0.267483140597	0.840079043674	0.311871738223	0.367741632258	0.407909224893	0.0467191664393	0.436676117515	0	0.296786120473	0.00333483204354
282	rs7801273	7	78517523	7	78888207	0.0061	0.036	0	0.0905	0.0235	MAGI2	ENSG00000187391	7	79082890	7	79453667	2.99304865538	1	0.940601263716	rs73143039	3.584e-08	0.5375	0	intron_variant	3	1	0.673359846014	0.905996150481	0.883763924342	0.455635400687	0.049870855675	0.228934208097	0	0.194066122843	0.145319345444	0.927912283515	0.993022210104	0.993048655378	0.606920643119	0.267483140597	0.840079043674	0.311871738223	0.367741632258	0.407909224893	0.0467191664393	0.436676117515	0	0.296786120473	0.00333483204354
283	rs7801273	7	78517523	7	78888207	0.0061	0.036	0	0.0905	0.0235	MAGI2	ENSG00000187391	7	79082890	7	79453667	2.99304865538	1	0.964157067225	rs150944644	3.846e-08	0.5361	0	intron_variant	3	1	0.673359846014	0.905996150481	0.883763924342	0.455635400687	0.049870855675	0.228934208097	0	0.194066122843	0.145319345444	0.927912283515	0.993022210104	0.993048655378	0.606920643119	0.267483140597	0.840079043674	0.311871738223	0.367741632258	0.407909224893	0.0467191664393	0.436676117515	0	0.296786120473	0.00333483204354
284	rs7801273	7	78517523	7	78888207	0.0061	0.036	0	0.0905	0.0235	MAGI2	ENSG00000187391	7	79082890	7	79453667	2.99304865538	1	0.916398400369	rs17455327	4.144e-08	0.5346	0	intron_variant	3	1	0.673359846014	0.905996150481	0.883763924342	0.455635400687	0.049870855675	0.228934208097	0	0.194066122843	0.145319345444	0.927912283515	0.993022210104	0.993048655378	0.606920643119	0.267483140597	0.840079043674	0.311871738223	0.367741632258	0.407909224893	0.0467191664393	0.436676117515	0	0.296786120473	0.00333483204354
285	rs7801273	7	78517523	7	78888207	0.0061	0.036	0	0.0905	0.0235	MAGI2	ENSG00000187391	7	79082890	7	79453667	2.99304865538	1	0.940601263716	rs117038961	3.584e-08	0.5375	0	intron_variant	3	1	0.673359846014	0.905996150481	0.883763924342	0.455635400687	0.049870855675	0.228934208097	0	0.194066122843	0.145319345444	0.927912283515	0.993022210104	0.993048655378	0.606920643119	0.267483140597	0.840079043674	0.311871738223	0.367741632258	0.407909224893	0.0467191664393	0.436676117515	0	0.296786120473	0.00333483204354
286	rs7801273	7	78517523	7	78888207	0.0061	0.036	0	0.0905	0.0235	MAGI2	ENSG00000187391	7	79082890	7	79453667	2.99304865538	1	0.940601263716	rs6957268	3.584e-08	0.5375	0	intron_variant	3	1	0.673359846014	0.905996150481	0.883763924342	0.455635400687	0.049870855675	0.228934208097	0	0.194066122843	0.145319345444	0.927912283515	0.993022210104	0.993048655378	0.606920643119	0.267483140597	0.840079043674	0.311871738223	0.367741632258	0.407909224893	0.0467191664393	0.436676117515	0	0.296786120473	0.00333483204354
287	rs7801273	7	78517523	7	78888207	0.0061	0.036	0	0.0905	0.0235	MAGI2	ENSG00000187391	7	79082890	7	79453667	2.99304865538	1	0.927906431841	rs73137294	3.584e-08	0.5375	0	intron_variant	3	1	0.673359846014	0.905996150481	0.883763924342	0.455635400687	0.049870855675	0.228934208097	0	0.194066122843	0.145319345444	0.927912283515	0.993022210104	0.993048655378	0.606920643119	0.267483140597	0.840079043674	0.311871738223	0.367741632258	0.407909224893	0.0467191664393	0.436676117515	0	0.296786120473	0.00333483204354
288	rs7801273	7	78517523	7	78888207	0.0061	0.036	0	0.0905	0.0235	MAGI2	ENSG00000187391	7	79082890	7	79453667	2.99304865538	1	0.940601263716	rs111922753	3.584e-08	0.5375	0	intron_variant	3	1	0.673359846014	0.905996150481	0.883763924342	0.455635400687	0.049870855675	0.228934208097	0	0.194066122843	0.145319345444	0.927912283515	0.993022210104	0.993048655378	0.606920643119	0.267483140597	0.840079043674	0.311871738223	0.367741632258	0.407909224893	0.0467191664393	0.436676117515	0	0.296786120473	0.00333483204354
289	rs17390355	7	78479384	7	78850068	0.0068	0.036	0.004	0.0905	0.0297	MAGI2	ENSG00000187391	7	79082890	7	79453667	2.99423026175	1	0.988101605089	rs73143040	3.584e-08	0.5375	0	intron_variant	3	1	0.6766299015	0.923221190791	0.88113946166	0.456490570416	0.0617787988462	0.0978521912303	0	0.340726840934	0.159562746291	0.873503455605	0.9937965236	0.994230261752	0.669197840224	0.266205166598	0.86776367503	0.308268021622	0.380791637171	0.408672375576	0.089378224194	0.521667422828	0	0.0654678204562	0.00362912719001
290	rs17390355	7	78479384	7	78850068	0.0068	0.036	0.004	0.0905	0.0297	MAGI2	ENSG00000187391	7	79082890	7	79453667	2.99423026175	1	1	rs73143027	4.144e-08	0.5346	0	intron_variant	3	1	0.6766299015	0.923221190791	0.88113946166	0.456490570416	0.0617787988462	0.0978521912303	0	0.340726840934	0.159562746291	0.873503455605	0.9937965236	0.994230261752	0.669197840224	0.266205166598	0.86776367503	0.308268021622	0.380791637171	0.408672375576	0.089378224194	0.521667422828	0	0.0654678204562	0.00362912719001
291	rs17390355	7	78479384	7	78850068	0.0068	0.036	0.004	0.0905	0.0297	MAGI2	ENSG00000187391	7	79082890	7	79453667	2.99423026175	1	1	rs6951989	4.144e-08	0.5346	0	intron_variant	3	1	0.6766299015	0.923221190791	0.88113946166	0.456490570416	0.0617787988462	0.0978521912303	0	0.340726840934	0.159562746291	0.873503455605	0.9937965236	0.994230261752	0.669197840224	0.266205166598	0.86776367503	0.308268021622	0.380791637171	0.408672375576	0.089378224194	0.521667422828	0	0.0654678204562	0.00362912719001
292	rs17390355	7	78479384	7	78850068	0.0068	0.036	0.004	0.0905	0.0297	MAGI2	ENSG00000187391	7	79082890	7	79453667	2.99423026175	1	0.976290229476	rs73143043	3.846e-08	0.5361	0	intron_variant	3	1	0.6766299015	0.923221190791	0.88113946166	0.456490570416	0.0617787988462	0.0978521912303	0	0.340726840934	0.159562746291	0.873503455605	0.9937965236	0.994230261752	0.669197840224	0.266205166598	0.86776367503	0.308268021622	0.380791637171	0.408672375576	0.089378224194	0.521667422828	0	0.0654678204562	0.00362912719001
293	rs17390355	7	78479384	7	78850068	0.0068	0.036	0.004	0.0905	0.0297	MAGI2	ENSG00000187391	7	79082890	7	79453667	2.99423026175	1	0.976290229476	rs138002846	3.846e-08	0.5361	0	intron_variant	3	1	0.6766299015	0.923221190791	0.88113946166	0.456490570416	0.0617787988462	0.0978521912303	0	0.340726840934	0.159562746291	0.873503455605	0.9937965236	0.994230261752	0.669197840224	0.266205166598	0.86776367503	0.308268021622	0.380791637171	0.408672375576	0.089378224194	0.521667422828	0	0.0654678204562	0.00362912719001
294	rs17390355	7	78479384	7	78850068	0.0068	0.036	0.004	0.0905	0.0297	MAGI2	ENSG00000187391	7	79082890	7	79453667	2.99423026175	1	0.916273957284	rs73137258	4.737e-08	0.5364	0	intron_variant	3	1	0.6766299015	0.923221190791	0.88113946166	0.456490570416	0.0617787988462	0.0978521912303	0	0.340726840934	0.159562746291	0.873503455605	0.9937965236	0.994230261752	0.669197840224	0.266205166598	0.86776367503	0.308268021622	0.380791637171	0.408672375576	0.089378224194	0.521667422828	0	0.0654678204562	0.00362912719001
295	rs17390355	7	78479384	7	78850068	0.0068	0.036	0.004	0.0905	0.0297	MAGI2	ENSG00000187391	7	79082890	7	79453667	2.99423026175	1	0.963958730596	rs113459111	2.53e-08	0.5432	0	intron_variant	3	1	0.6766299015	0.923221190791	0.88113946166	0.456490570416	0.0617787988462	0.0978521912303	0	0.340726840934	0.159562746291	0.873503455605	0.9937965236	0.994230261752	0.669197840224	0.266205166598	0.86776367503	0.308268021622	0.380791637171	0.408672375576	0.089378224194	0.521667422828	0	0.0654678204562	0.00362912719001
296	rs17390355	7	78479384	7	78850068	0.0068	0.036	0.004	0.0905	0.0297	MAGI2	ENSG00000187391	7	79082890	7	79453667	2.99423026175	1	0.963958730596	rs73143084	2.53e-08	0.5432	0	intron_variant	3	1	0.6766299015	0.923221190791	0.88113946166	0.456490570416	0.0617787988462	0.0978521912303	0	0.340726840934	0.159562746291	0.873503455605	0.9937965236	0.994230261752	0.669197840224	0.266205166598	0.86776367503	0.308268021622	0.380791637171	0.408672375576	0.089378224194	0.521667422828	0	0.0654678204562	0.00362912719001
297	rs17390355	7	78479384	7	78850068	0.0068	0.036	0.004	0.0905	0.0297	MAGI2	ENSG00000187391	7	79082890	7	79453667	2.99423026175	1	0.988101605089	rs141650299	3.584e-08	0.5375	0	intron_variant	3	1	0.6766299015	0.923221190791	0.88113946166	0.456490570416	0.0617787988462	0.0978521912303	0	0.340726840934	0.159562746291	0.873503455605	0.9937965236	0.994230261752	0.669197840224	0.266205166598	0.86776367503	0.308268021622	0.380791637171	0.408672375576	0.089378224194	0.521667422828	0	0.0654678204562	0.00362912719001
298	rs17390355	7	78479384	7	78850068	0.0068	0.036	0.004	0.0905	0.0297	MAGI2	ENSG00000187391	7	79082890	7	79453667	2.99423026175	1	0.918998318736	rs521851	9.466e-09	0.5437	0	intron_variant	3	1	0.6766299015	0.923221190791	0.88113946166	0.456490570416	0.0617787988462	0.0978521912303	0	0.340726840934	0.159562746291	0.873503455605	0.9937965236	0.994230261752	0.669197840224	0.266205166598	0.86776367503	0.308268021622	0.380791637171	0.408672375576	0.089378224194	0.521667422828	0	0.0654678204562	0.00362912719001
299	rs17390355	7	78479384	7	78850068	0.0068	0.036	0.004	0.0905	0.0297	MAGI2	ENSG00000187391	7	79082890	7	79453667	2.99423026175	1	0.988101605089	rs142475793	3.584e-08	0.5375	0	intron_variant	3	1	0.6766299015	0.923221190791	0.88113946166	0.456490570416	0.0617787988462	0.0978521912303	0	0.340726840934	0.159562746291	0.873503455605	0.9937965236	0.994230261752	0.669197840224	0.266205166598	0.86776367503	0.308268021622	0.380791637171	0.408672375576	0.089378224194	0.521667422828	0	0.0654678204562	0.00362912719001
300	rs17390355	7	78479384	7	78850068	0.0068	0.036	0.004	0.0905	0.0297	MAGI2	ENSG00000187391	7	79082890	7	79453667	2.99423026175	1	1	rs17390355	4.144e-08	0.5346	1	intron_variant	3	1	0.6766299015	0.923221190791	0.88113946166	0.456490570416	0.0617787988462	0.0978521912303	0	0.340726840934	0.159562746291	0.873503455605	0.9937965236	0.994230261752	0.669197840224	0.266205166598	0.86776367503	0.308268021622	0.380791637171	0.408672375576	0.089378224194	0.521667422828	0	0.0654678204562	0.00362912719001
301	rs17390355	7	78479384	7	78850068	0.0068	0.036	0.004	0.0905	0.0297	MAGI2	ENSG00000187391	7	79082890	7	79453667	2.99423026175	1	0.963958730596	rs73143070	3.23e-08	0.5388	0	intron_variant	3	1	0.6766299015	0.923221190791	0.88113946166	0.456490570416	0.0617787988462	0.0978521912303	0	0.340726840934	0.159562746291	0.873503455605	0.9937965236	0.994230261752	0.669197840224	0.266205166598	0.86776367503	0.308268021622	0.380791637171	0.408672375576	0.089378224194	0.521667422828	0	0.0654678204562	0.00362912719001
302	rs17390355	7	78479384	7	78850068	0.0068	0.036	0.004	0.0905	0.0297	MAGI2	ENSG00000187391	7	79082890	7	79453667	2.99423026175	1	0.963958730596	rs73143055	3.846e-08	0.5361	0	intron_variant	3	1	0.6766299015	0.923221190791	0.88113946166	0.456490570416	0.0617787988462	0.0978521912303	0	0.340726840934	0.159562746291	0.873503455605	0.9937965236	0.994230261752	0.669197840224	0.266205166598	0.86776367503	0.308268021622	0.380791637171	0.408672375576	0.089378224194	0.521667422828	0	0.0654678204562	0.00362912719001
303	rs17390355	7	78479384	7	78850068	0.0068	0.036	0.004	0.0905	0.0297	MAGI2	ENSG00000187391	7	79082890	7	79453667	2.99423026175	1	0.963958730596	rs73143059	3.23e-08	0.5388	0	intron_variant	3	1	0.6766299015	0.923221190791	0.88113946166	0.456490570416	0.0617787988462	0.0978521912303	0	0.340726840934	0.159562746291	0.873503455605	0.9937965236	0.994230261752	0.669197840224	0.266205166598	0.86776367503	0.308268021622	0.380791637171	0.408672375576	0.089378224194	0.521667422828	0	0.0654678204562	0.00362912719001
304	rs17390355	7	78479384	7	78850068	0.0068	0.036	0.004	0.0905	0.0297	MAGI2	ENSG00000187391	7	79082890	7	79453667	2.99423026175	1	0.963958730596	rs7789403	2.644e-08	0.5428	0	intron_variant	3	1	0.6766299015	0.923221190791	0.88113946166	0.456490570416	0.0617787988462	0.0978521912303	0	0.340726840934	0.159562746291	0.873503455605	0.9937965236	0.994230261752	0.669197840224	0.266205166598	0.86776367503	0.308268021622	0.380791637171	0.408672375576	0.089378224194	0.521667422828	0	0.0654678204562	0.00362912719001
305	rs17390355	7	78479384	7	78850068	0.0068	0.036	0.004	0.0905	0.0297	MAGI2	ENSG00000187391	7	79082890	7	79453667	2.99423026175	1	1	rs6951658	4.144e-08	0.5346	0	intron_variant	3	1	0.6766299015	0.923221190791	0.88113946166	0.456490570416	0.0617787988462	0.0978521912303	0	0.340726840934	0.159562746291	0.873503455605	0.9937965236	0.994230261752	0.669197840224	0.266205166598	0.86776367503	0.308268021622	0.380791637171	0.408672375576	0.089378224194	0.521667422828	0	0.0654678204562	0.00362912719001
306	rs17390355	7	78479384	7	78850068	0.0068	0.036	0.004	0.0905	0.0297	MAGI2	ENSG00000187391	7	79082890	7	79453667	2.99423026175	1	0.988101605089	rs73143039	3.584e-08	0.5375	0	intron_variant	3	1	0.6766299015	0.923221190791	0.88113946166	0.456490570416	0.0617787988462	0.0978521912303	0	0.340726840934	0.159562746291	0.873503455605	0.9937965236	0.994230261752	0.669197840224	0.266205166598	0.86776367503	0.308268021622	0.380791637171	0.408672375576	0.089378224194	0.521667422828	0	0.0654678204562	0.00362912719001
307	rs17390355	7	78479384	7	78850068	0.0068	0.036	0.004	0.0905	0.0297	MAGI2	ENSG00000187391	7	79082890	7	79453667	2.99423026175	1	0.963958730596	rs150944644	3.846e-08	0.5361	0	intron_variant	3	1	0.6766299015	0.923221190791	0.88113946166	0.456490570416	0.0617787988462	0.0978521912303	0	0.340726840934	0.159562746291	0.873503455605	0.9937965236	0.994230261752	0.669197840224	0.266205166598	0.86776367503	0.308268021622	0.380791637171	0.408672375576	0.089378224194	0.521667422828	0	0.0654678204562	0.00362912719001
308	rs17390355	7	78479384	7	78850068	0.0068	0.036	0.004	0.0905	0.0297	MAGI2	ENSG00000187391	7	79082890	7	79453667	2.99423026175	1	0.987709994896	rs17455327	4.144e-08	0.5346	0	intron_variant	3	1	0.6766299015	0.923221190791	0.88113946166	0.456490570416	0.0617787988462	0.0978521912303	0	0.340726840934	0.159562746291	0.873503455605	0.9937965236	0.994230261752	0.669197840224	0.266205166598	0.86776367503	0.308268021622	0.380791637171	0.408672375576	0.089378224194	0.521667422828	0	0.0654678204562	0.00362912719001
309	rs17390355	7	78479384	7	78850068	0.0068	0.036	0.004	0.0905	0.0297	MAGI2	ENSG00000187391	7	79082890	7	79453667	2.99423026175	1	0.988101605089	rs117038961	3.584e-08	0.5375	0	intron_variant	3	1	0.6766299015	0.923221190791	0.88113946166	0.456490570416	0.0617787988462	0.0978521912303	0	0.340726840934	0.159562746291	0.873503455605	0.9937965236	0.994230261752	0.669197840224	0.266205166598	0.86776367503	0.308268021622	0.380791637171	0.408672375576	0.089378224194	0.521667422828	0	0.0654678204562	0.00362912719001
310	rs17390355	7	78479384	7	78850068	0.0068	0.036	0.004	0.0905	0.0297	MAGI2	ENSG00000187391	7	79082890	7	79453667	2.99423026175	1	0.988101605089	rs6957268	3.584e-08	0.5375	0	intron_variant	3	1	0.6766299015	0.923221190791	0.88113946166	0.456490570416	0.0617787988462	0.0978521912303	0	0.340726840934	0.159562746291	0.873503455605	0.9937965236	0.994230261752	0.669197840224	0.266205166598	0.86776367503	0.308268021622	0.380791637171	0.408672375576	0.089378224194	0.521667422828	0	0.0654678204562	0.00362912719001
311	rs17390355	7	78479384	7	78850068	0.0068	0.036	0.004	0.0905	0.0297	MAGI2	ENSG00000187391	7	79082890	7	79453667	2.99423026175	1	1	rs73137294	3.584e-08	0.5375	0	intron_variant	3	1	0.6766299015	0.923221190791	0.88113946166	0.456490570416	0.0617787988462	0.0978521912303	0	0.340726840934	0.159562746291	0.873503455605	0.9937965236	0.994230261752	0.669197840224	0.266205166598	0.86776367503	0.308268021622	0.380791637171	0.408672375576	0.089378224194	0.521667422828	0	0.0654678204562	0.00362912719001
312	rs17390355	7	78479384	7	78850068	0.0068	0.036	0.004	0.0905	0.0297	MAGI2	ENSG00000187391	7	79082890	7	79453667	2.99423026175	1	0.988101605089	rs111922753	3.584e-08	0.5375	0	intron_variant	3	1	0.6766299015	0.923221190791	0.88113946166	0.456490570416	0.0617787988462	0.0978521912303	0	0.340726840934	0.159562746291	0.873503455605	0.9937965236	0.994230261752	0.669197840224	0.266205166598	0.86776367503	0.308268021622	0.380791637171	0.408672375576	0.089378224194	0.521667422828	0	0.0654678204562	0.00362912719001
313	rs73137287	7	78468543	7	78839227	0.0121	0.036	0.004	0.0905	0.0297	MAGI2	ENSG00000187391	7	79082890	7	79453667	2.99423827102	1	0.988101605089	rs73143040	3.584e-08	0.5375	0	intron_variant	3	1	0	0	0	0	0	0	0	0	0	0	0	0	0	0	0	0	0	0	0	0	0	0	0
314	rs73137287	7	78468543	7	78839227	0.0121	0.036	0.004	0.0905	0.0297	MAGI2	ENSG00000187391	7	79082890	7	79453667	2.99423827102	1	1	rs73143027	4.144e-08	0.5346	0	intron_variant	3	1	0	0	0	0	0	0	0	0	0	0	0	0	0	0	0	0	0	0	0	0	0	0	0
315	rs73137287	7	78468543	7	78839227	0.0121	0.036	0.004	0.0905	0.0297	MAGI2	ENSG00000187391	7	79082890	7	79453667	2.99423827102	1	1	rs6951989	4.144e-08	0.5346	0	intron_variant	3	1	0	0	0	0	0	0	0	0	0	0	0	0	0	0	0	0	0	0	0	0	0	0	0
316	rs73137287	7	78468543	7	78839227	0.0121	0.036	0.004	0.0905	0.0297	MAGI2	ENSG00000187391	7	79082890	7	79453667	2.99423827102	1	0.976290229476	rs73143043	3.846e-08	0.5361	0	intron_variant	3	1	0	0	0	0	0	0	0	0	0	0	0	0	0	0	0	0	0	0	0	0	0	0	0
317	rs73137287	7	78468543	7	78839227	0.0121	0.036	0.004	0.0905	0.0297	MAGI2	ENSG00000187391	7	79082890	7	79453667	2.99423827102	1	0.976290229476	rs138002846	3.846e-08	0.5361	0	intron_variant	3	1	0	0	0	0	0	0	0	0	0	0	0	0	0	0	0	0	0	0	0	0	0	0	0
318	rs73137287	7	78468543	7	78839227	0.0121	0.036	0.004	0.0905	0.0297	MAGI2	ENSG00000187391	7	79082890	7	79453667	2.99423827102	1	0.916273957284	rs73137258	4.737e-08	0.5364	0	intron_variant	3	1	0	0	0	0	0	0	0	0	0	0	0	0	0	0	0	0	0	0	0	0	0	0	0
319	rs73137287	7	78468543	7	78839227	0.0121	0.036	0.004	0.0905	0.0297	MAGI2	ENSG00000187391	7	79082890	7	79453667	2.99423827102	1	0.963958730596	rs113459111	2.53e-08	0.5432	0	intron_variant	3	1	0	0	0	0	0	0	0	0	0	0	0	0	0	0	0	0	0	0	0	0	0	0	0
320	rs73137287	7	78468543	7	78839227	0.0121	0.036	0.004	0.0905	0.0297	MAGI2	ENSG00000187391	7	79082890	7	79453667	2.99423827102	1	0.963958730596	rs73143084	2.53e-08	0.5432	0	intron_variant	3	1	0	0	0	0	0	0	0	0	0	0	0	0	0	0	0	0	0	0	0	0	0	0	0
321	rs73137287	7	78468543	7	78839227	0.0121	0.036	0.004	0.0905	0.0297	MAGI2	ENSG00000187391	7	79082890	7	79453667	2.99423827102	1	0.988101605089	rs141650299	3.584e-08	0.5375	0	intron_variant	3	1	0	0	0	0	0	0	0	0	0	0	0	0	0	0	0	0	0	0	0	0	0	0	0
322	rs73137287	7	78468543	7	78839227	0.0121	0.036	0.004	0.0905	0.0297	MAGI2	ENSG00000187391	7	79082890	7	79453667	2.99423827102	1	0.918998318736	rs521851	9.466e-09	0.5437	0	intron_variant	3	1	0	0	0	0	0	0	0	0	0	0	0	0	0	0	0	0	0	0	0	0	0	0	0
323	rs73137287	7	78468543	7	78839227	0.0121	0.036	0.004	0.0905	0.0297	MAGI2	ENSG00000187391	7	79082890	7	79453667	2.99423827102	1	0.988101605089	rs142475793	3.584e-08	0.5375	0	intron_variant	3	1	0	0	0	0	0	0	0	0	0	0	0	0	0	0	0	0	0	0	0	0	0	0	0
324	rs73137287	7	78468543	7	78839227	0.0121	0.036	0.004	0.0905	0.0297	MAGI2	ENSG00000187391	7	79082890	7	79453667	2.99423827102	1	1	rs17390355	4.144e-08	0.5346	0	intron_variant	3	1	0	0	0	0	0	0	0	0	0	0	0	0	0	0	0	0	0	0	0	0	0	0	0
325	rs73137287	7	78468543	7	78839227	0.0121	0.036	0.004	0.0905	0.0297	MAGI2	ENSG00000187391	7	79082890	7	79453667	2.99423827102	1	0.963958730596	rs73143070	3.23e-08	0.5388	0	intron_variant	3	1	0	0	0	0	0	0	0	0	0	0	0	0	0	0	0	0	0	0	0	0	0	0	0
326	rs73137287	7	78468543	7	78839227	0.0121	0.036	0.004	0.0905	0.0297	MAGI2	ENSG00000187391	7	79082890	7	79453667	2.99423827102	1	0.963958730596	rs73143055	3.846e-08	0.5361	0	intron_variant	3	1	0	0	0	0	0	0	0	0	0	0	0	0	0	0	0	0	0	0	0	0	0	0	0
327	rs73137287	7	78468543	7	78839227	0.0121	0.036	0.004	0.0905	0.0297	MAGI2	ENSG00000187391	7	79082890	7	79453667	2.99423827102	1	0.963958730596	rs73143059	3.23e-08	0.5388	0	intron_variant	3	1	0	0	0	0	0	0	0	0	0	0	0	0	0	0	0	0	0	0	0	0	0	0	0
328	rs73137287	7	78468543	7	78839227	0.0121	0.036	0.004	0.0905	0.0297	MAGI2	ENSG00000187391	7	79082890	7	79453667	2.99423827102	1	0.963958730596	rs7789403	2.644e-08	0.5428	0	intron_variant	3	1	0	0	0	0	0	0	0	0	0	0	0	0	0	0	0	0	0	0	0	0	0	0	0
329	rs73137287	7	78468543	7	78839227	0.0121	0.036	0.004	0.0905	0.0297	MAGI2	ENSG00000187391	7	79082890	7	79453667	2.99423827102	1	1	rs6951658	4.144e-08	0.5346	0	intron_variant	3	1	0	0	0	0	0	0	0	0	0	0	0	0	0	0	0	0	0	0	0	0	0	0	0
330	rs73137287	7	78468543	7	78839227	0.0121	0.036	0.004	0.0905	0.0297	MAGI2	ENSG00000187391	7	79082890	7	79453667	2.99423827102	1	0.988101605089	rs73143039	3.584e-08	0.5375	0	intron_variant	3	1	0	0	0	0	0	0	0	0	0	0	0	0	0	0	0	0	0	0	0	0	0	0	0
331	rs73137287	7	78468543	7	78839227	0.0121	0.036	0.004	0.0905	0.0297	MAGI2	ENSG00000187391	7	79082890	7	79453667	2.99423827102	1	0.963958730596	rs150944644	3.846e-08	0.5361	0	intron_variant	3	1	0	0	0	0	0	0	0	0	0	0	0	0	0	0	0	0	0	0	0	0	0	0	0
332	rs73137287	7	78468543	7	78839227	0.0121	0.036	0.004	0.0905	0.0297	MAGI2	ENSG00000187391	7	79082890	7	79453667	2.99423827102	1	0.987709994896	rs17455327	4.144e-08	0.5346	0	intron_variant	3	1	0	0	0	0	0	0	0	0	0	0	0	0	0	0	0	0	0	0	0	0	0	0	0
333	rs73137287	7	78468543	7	78839227	0.0121	0.036	0.004	0.0905	0.0297	MAGI2	ENSG00000187391	7	79082890	7	79453667	2.99423827102	1	0.988101605089	rs117038961	3.584e-08	0.5375	0	intron_variant	3	1	0	0	0	0	0	0	0	0	0	0	0	0	0	0	0	0	0	0	0	0	0	0	0
334	rs73137287	7	78468543	7	78839227	0.0121	0.036	0.004	0.0905	0.0297	MAGI2	ENSG00000187391	7	79082890	7	79453667	2.99423827102	1	0.988101605089	rs6957268	3.584e-08	0.5375	0	intron_variant	3	1	0	0	0	0	0	0	0	0	0	0	0	0	0	0	0	0	0	0	0	0	0	0	0
335	rs73137287	7	78468543	7	78839227	0.0121	0.036	0.004	0.0905	0.0297	MAGI2	ENSG00000187391	7	79082890	7	79453667	2.99423827102	1	1	rs73137294	3.584e-08	0.5375	0	intron_variant	3	1	0	0	0	0	0	0	0	0	0	0	0	0	0	0	0	0	0	0	0	0	0	0	0
336	rs73137287	7	78468543	7	78839227	0.0121	0.036	0.004	0.0905	0.0297	MAGI2	ENSG00000187391	7	79082890	7	79453667	2.99423827102	1	0.988101605089	rs111922753	3.584e-08	0.5375	0	intron_variant	3	1	0	0	0	0	0	0	0	0	0	0	0	0	0	0	0	0	0	0	0	0	0	0	0
337	rs6951658	7	78474434	7	78845118	0.0068	0.036	0.004	0.0905	0.0307	MAGI2	ENSG00000187391	7	79082890	7	79453667	2.99424359581	1	0.988101605089	rs73143040	3.584e-08	0.5375	0	intron_variant	3	1	0.675352022522	0.923221190791	0.881188841549	0.456490570416	0.0660599409866	0.0978521912303	0	0.346119432097	0.159562746291	0.871643334769	0.9937965236	0.994243595807	0.667534871208	0.266144255382	0.869854296597	0.308268021622	0.381299140847	0.404132869664	0.0934232591712	0.519119784052	0	0.0654678204562	0.00362912719001
338	rs6951658	7	78474434	7	78845118	0.0068	0.036	0.004	0.0905	0.0307	MAGI2	ENSG00000187391	7	79082890	7	79453667	2.99424359581	1	1	rs73143027	4.144e-08	0.5346	0	intron_variant	3	1	0.675352022522	0.923221190791	0.881188841549	0.456490570416	0.0660599409866	0.0978521912303	0	0.346119432097	0.159562746291	0.871643334769	0.9937965236	0.994243595807	0.667534871208	0.266144255382	0.869854296597	0.308268021622	0.381299140847	0.404132869664	0.0934232591712	0.519119784052	0	0.0654678204562	0.00362912719001
339	rs6951658	7	78474434	7	78845118	0.0068	0.036	0.004	0.0905	0.0307	MAGI2	ENSG00000187391	7	79082890	7	79453667	2.99424359581	1	1	rs6951989	4.144e-08	0.5346	0	intron_variant	3	1	0.675352022522	0.923221190791	0.881188841549	0.456490570416	0.0660599409866	0.0978521912303	0	0.346119432097	0.159562746291	0.871643334769	0.9937965236	0.994243595807	0.667534871208	0.266144255382	0.869854296597	0.308268021622	0.381299140847	0.404132869664	0.0934232591712	0.519119784052	0	0.0654678204562	0.00362912719001
340	rs6951658	7	78474434	7	78845118	0.0068	0.036	0.004	0.0905	0.0307	MAGI2	ENSG00000187391	7	79082890	7	79453667	2.99424359581	1	0.976290229476	rs73143043	3.846e-08	0.5361	0	intron_variant	3	1	0.675352022522	0.923221190791	0.881188841549	0.456490570416	0.0660599409866	0.0978521912303	0	0.346119432097	0.159562746291	0.871643334769	0.9937965236	0.994243595807	0.667534871208	0.266144255382	0.869854296597	0.308268021622	0.381299140847	0.404132869664	0.0934232591712	0.519119784052	0	0.0654678204562	0.00362912719001
341	rs6951658	7	78474434	7	78845118	0.0068	0.036	0.004	0.0905	0.0307	MAGI2	ENSG00000187391	7	79082890	7	79453667	2.99424359581	1	0.976290229476	rs138002846	3.846e-08	0.5361	0	intron_variant	3	1	0.675352022522	0.923221190791	0.881188841549	0.456490570416	0.0660599409866	0.0978521912303	0	0.346119432097	0.159562746291	0.871643334769	0.9937965236	0.994243595807	0.667534871208	0.266144255382	0.869854296597	0.308268021622	0.381299140847	0.404132869664	0.0934232591712	0.519119784052	0	0.0654678204562	0.00362912719001
342	rs6951658	7	78474434	7	78845118	0.0068	0.036	0.004	0.0905	0.0307	MAGI2	ENSG00000187391	7	79082890	7	79453667	2.99424359581	1	0.916273957284	rs73137258	4.737e-08	0.5364	0	intron_variant	3	1	0.675352022522	0.923221190791	0.881188841549	0.456490570416	0.0660599409866	0.0978521912303	0	0.346119432097	0.159562746291	0.871643334769	0.9937965236	0.994243595807	0.667534871208	0.266144255382	0.869854296597	0.308268021622	0.381299140847	0.404132869664	0.0934232591712	0.519119784052	0	0.0654678204562	0.00362912719001
343	rs6951658	7	78474434	7	78845118	0.0068	0.036	0.004	0.0905	0.0307	MAGI2	ENSG00000187391	7	79082890	7	79453667	2.99424359581	1	0.963958730596	rs113459111	2.53e-08	0.5432	0	intron_variant	3	1	0.675352022522	0.923221190791	0.881188841549	0.456490570416	0.0660599409866	0.0978521912303	0	0.346119432097	0.159562746291	0.871643334769	0.9937965236	0.994243595807	0.667534871208	0.266144255382	0.869854296597	0.308268021622	0.381299140847	0.404132869664	0.0934232591712	0.519119784052	0	0.0654678204562	0.00362912719001
344	rs6951658	7	78474434	7	78845118	0.0068	0.036	0.004	0.0905	0.0307	MAGI2	ENSG00000187391	7	79082890	7	79453667	2.99424359581	1	0.963958730596	rs73143084	2.53e-08	0.5432	0	intron_variant	3	1	0.675352022522	0.923221190791	0.881188841549	0.456490570416	0.0660599409866	0.0978521912303	0	0.346119432097	0.159562746291	0.871643334769	0.9937965236	0.994243595807	0.667534871208	0.266144255382	0.869854296597	0.308268021622	0.381299140847	0.404132869664	0.0934232591712	0.519119784052	0	0.0654678204562	0.00362912719001
345	rs6951658	7	78474434	7	78845118	0.0068	0.036	0.004	0.0905	0.0307	MAGI2	ENSG00000187391	7	79082890	7	79453667	2.99424359581	1	0.988101605089	rs141650299	3.584e-08	0.5375	0	intron_variant	3	1	0.675352022522	0.923221190791	0.881188841549	0.456490570416	0.0660599409866	0.0978521912303	0	0.346119432097	0.159562746291	0.871643334769	0.9937965236	0.994243595807	0.667534871208	0.266144255382	0.869854296597	0.308268021622	0.381299140847	0.404132869664	0.0934232591712	0.519119784052	0	0.0654678204562	0.00362912719001
346	rs6951658	7	78474434	7	78845118	0.0068	0.036	0.004	0.0905	0.0307	MAGI2	ENSG00000187391	7	79082890	7	79453667	2.99424359581	1	0.918998318736	rs521851	9.466e-09	0.5437	0	intron_variant	3	1	0.675352022522	0.923221190791	0.881188841549	0.456490570416	0.0660599409866	0.0978521912303	0	0.346119432097	0.159562746291	0.871643334769	0.9937965236	0.994243595807	0.667534871208	0.266144255382	0.869854296597	0.308268021622	0.381299140847	0.404132869664	0.0934232591712	0.519119784052	0	0.0654678204562	0.00362912719001
347	rs6951658	7	78474434	7	78845118	0.0068	0.036	0.004	0.0905	0.0307	MAGI2	ENSG00000187391	7	79082890	7	79453667	2.99424359581	1	0.988101605089	rs142475793	3.584e-08	0.5375	0	intron_variant	3	1	0.675352022522	0.923221190791	0.881188841549	0.456490570416	0.0660599409866	0.0978521912303	0	0.346119432097	0.159562746291	0.871643334769	0.9937965236	0.994243595807	0.667534871208	0.266144255382	0.869854296597	0.308268021622	0.381299140847	0.404132869664	0.0934232591712	0.519119784052	0	0.0654678204562	0.00362912719001
348	rs6951658	7	78474434	7	78845118	0.0068	0.036	0.004	0.0905	0.0307	MAGI2	ENSG00000187391	7	79082890	7	79453667	2.99424359581	1	1	rs17390355	4.144e-08	0.5346	0	intron_variant	3	1	0.675352022522	0.923221190791	0.881188841549	0.456490570416	0.0660599409866	0.0978521912303	0	0.346119432097	0.159562746291	0.871643334769	0.9937965236	0.994243595807	0.667534871208	0.266144255382	0.869854296597	0.308268021622	0.381299140847	0.404132869664	0.0934232591712	0.519119784052	0	0.0654678204562	0.00362912719001
349	rs6951658	7	78474434	7	78845118	0.0068	0.036	0.004	0.0905	0.0307	MAGI2	ENSG00000187391	7	79082890	7	79453667	2.99424359581	1	0.963958730596	rs73143070	3.23e-08	0.5388	0	intron_variant	3	1	0.675352022522	0.923221190791	0.881188841549	0.456490570416	0.0660599409866	0.0978521912303	0	0.346119432097	0.159562746291	0.871643334769	0.9937965236	0.994243595807	0.667534871208	0.266144255382	0.869854296597	0.308268021622	0.381299140847	0.404132869664	0.0934232591712	0.519119784052	0	0.0654678204562	0.00362912719001
350	rs6951658	7	78474434	7	78845118	0.0068	0.036	0.004	0.0905	0.0307	MAGI2	ENSG00000187391	7	79082890	7	79453667	2.99424359581	1	0.963958730596	rs73143055	3.846e-08	0.5361	0	intron_variant	3	1	0.675352022522	0.923221190791	0.881188841549	0.456490570416	0.0660599409866	0.0978521912303	0	0.346119432097	0.159562746291	0.871643334769	0.9937965236	0.994243595807	0.667534871208	0.266144255382	0.869854296597	0.308268021622	0.381299140847	0.404132869664	0.0934232591712	0.519119784052	0	0.0654678204562	0.00362912719001
351	rs6951658	7	78474434	7	78845118	0.0068	0.036	0.004	0.0905	0.0307	MAGI2	ENSG00000187391	7	79082890	7	79453667	2.99424359581	1	0.963958730596	rs73143059	3.23e-08	0.5388	0	intron_variant	3	1	0.675352022522	0.923221190791	0.881188841549	0.456490570416	0.0660599409866	0.0978521912303	0	0.346119432097	0.159562746291	0.871643334769	0.9937965236	0.994243595807	0.667534871208	0.266144255382	0.869854296597	0.308268021622	0.381299140847	0.404132869664	0.0934232591712	0.519119784052	0	0.0654678204562	0.00362912719001
352	rs6951658	7	78474434	7	78845118	0.0068	0.036	0.004	0.0905	0.0307	MAGI2	ENSG00000187391	7	79082890	7	79453667	2.99424359581	1	0.963958730596	rs7789403	2.644e-08	0.5428	0	intron_variant	3	1	0.675352022522	0.923221190791	0.881188841549	0.456490570416	0.0660599409866	0.0978521912303	0	0.346119432097	0.159562746291	0.871643334769	0.9937965236	0.994243595807	0.667534871208	0.266144255382	0.869854296597	0.308268021622	0.381299140847	0.404132869664	0.0934232591712	0.519119784052	0	0.0654678204562	0.00362912719001
353	rs6951658	7	78474434	7	78845118	0.0068	0.036	0.004	0.0905	0.0307	MAGI2	ENSG00000187391	7	79082890	7	79453667	2.99424359581	1	1	rs6951658	4.144e-08	0.5346	1	intron_variant	3	1	0.675352022522	0.923221190791	0.881188841549	0.456490570416	0.0660599409866	0.0978521912303	0	0.346119432097	0.159562746291	0.871643334769	0.9937965236	0.994243595807	0.667534871208	0.266144255382	0.869854296597	0.308268021622	0.381299140847	0.404132869664	0.0934232591712	0.519119784052	0	0.0654678204562	0.00362912719001
354	rs6951658	7	78474434	7	78845118	0.0068	0.036	0.004	0.0905	0.0307	MAGI2	ENSG00000187391	7	79082890	7	79453667	2.99424359581	1	0.988101605089	rs73143039	3.584e-08	0.5375	0	intron_variant	3	1	0.675352022522	0.923221190791	0.881188841549	0.456490570416	0.0660599409866	0.0978521912303	0	0.346119432097	0.159562746291	0.871643334769	0.9937965236	0.994243595807	0.667534871208	0.266144255382	0.869854296597	0.308268021622	0.381299140847	0.404132869664	0.0934232591712	0.519119784052	0	0.0654678204562	0.00362912719001
355	rs6951658	7	78474434	7	78845118	0.0068	0.036	0.004	0.0905	0.0307	MAGI2	ENSG00000187391	7	79082890	7	79453667	2.99424359581	1	0.963958730596	rs150944644	3.846e-08	0.5361	0	intron_variant	3	1	0.675352022522	0.923221190791	0.881188841549	0.456490570416	0.0660599409866	0.0978521912303	0	0.346119432097	0.159562746291	0.871643334769	0.9937965236	0.994243595807	0.667534871208	0.266144255382	0.869854296597	0.308268021622	0.381299140847	0.404132869664	0.0934232591712	0.519119784052	0	0.0654678204562	0.00362912719001
356	rs6951658	7	78474434	7	78845118	0.0068	0.036	0.004	0.0905	0.0307	MAGI2	ENSG00000187391	7	79082890	7	79453667	2.99424359581	1	0.987709994896	rs17455327	4.144e-08	0.5346	0	intron_variant	3	1	0.675352022522	0.923221190791	0.881188841549	0.456490570416	0.0660599409866	0.0978521912303	0	0.346119432097	0.159562746291	0.871643334769	0.9937965236	0.994243595807	0.667534871208	0.266144255382	0.869854296597	0.308268021622	0.381299140847	0.404132869664	0.0934232591712	0.519119784052	0	0.0654678204562	0.00362912719001
357	rs6951658	7	78474434	7	78845118	0.0068	0.036	0.004	0.0905	0.0307	MAGI2	ENSG00000187391	7	79082890	7	79453667	2.99424359581	1	0.988101605089	rs117038961	3.584e-08	0.5375	0	intron_variant	3	1	0.675352022522	0.923221190791	0.881188841549	0.456490570416	0.0660599409866	0.0978521912303	0	0.346119432097	0.159562746291	0.871643334769	0.9937965236	0.994243595807	0.667534871208	0.266144255382	0.869854296597	0.308268021622	0.381299140847	0.404132869664	0.0934232591712	0.519119784052	0	0.0654678204562	0.00362912719001
358	rs6951658	7	78474434	7	78845118	0.0068	0.036	0.004	0.0905	0.0307	MAGI2	ENSG00000187391	7	79082890	7	79453667	2.99424359581	1	0.988101605089	rs6957268	3.584e-08	0.5375	0	intron_variant	3	1	0.675352022522	0.923221190791	0.881188841549	0.456490570416	0.0660599409866	0.0978521912303	0	0.346119432097	0.159562746291	0.871643334769	0.9937965236	0.994243595807	0.667534871208	0.266144255382	0.869854296597	0.308268021622	0.381299140847	0.404132869664	0.0934232591712	0.519119784052	0	0.0654678204562	0.00362912719001
359	rs6951658	7	78474434	7	78845118	0.0068	0.036	0.004	0.0905	0.0307	MAGI2	ENSG00000187391	7	79082890	7	79453667	2.99424359581	1	1	rs73137294	3.584e-08	0.5375	0	intron_variant	3	1	0.675352022522	0.923221190791	0.881188841549	0.456490570416	0.0660599409866	0.0978521912303	0	0.346119432097	0.159562746291	0.871643334769	0.9937965236	0.994243595807	0.667534871208	0.266144255382	0.869854296597	0.308268021622	0.381299140847	0.404132869664	0.0934232591712	0.519119784052	0	0.0654678204562	0.00362912719001
360	rs6951658	7	78474434	7	78845118	0.0068	0.036	0.004	0.0905	0.0307	MAGI2	ENSG00000187391	7	79082890	7	79453667	2.99424359581	1	0.988101605089	rs111922753	3.584e-08	0.5375	0	intron_variant	3	1	0.675352022522	0.923221190791	0.881188841549	0.456490570416	0.0660599409866	0.0978521912303	0	0.346119432097	0.159562746291	0.871643334769	0.9937965236	0.994243595807	0.667534871208	0.266144255382	0.869854296597	0.308268021622	0.381299140847	0.404132869664	0.0934232591712	0.519119784052	0	0.0654678204562	0.00362912719001
361	rs73143027	7	78479732	7	78850416	0.0068	0.036	0.004	0.0905	0.0297	MAGI2	ENSG00000187391	7	79082890	7	79453667	2.99424359581	1	0.988101605089	rs73143040	3.584e-08	0.5375	0	intron_variant	3	1	0.675352022522	0.923221190791	0.881188841549	0.456490570416	0.0660599409866	0.0978521912303	0	0.346119432097	0.159562746291	0.871643334769	0.9937965236	0.994243595807	0.667534871208	0.266144255382	0.869854296597	0.308268021622	0.381299140847	0.404132869664	0.0934232591712	0.519119784052	0	0.0654678204562	0.00362912719001
362	rs73143027	7	78479732	7	78850416	0.0068	0.036	0.004	0.0905	0.0297	MAGI2	ENSG00000187391	7	79082890	7	79453667	2.99424359581	1	1	rs73143027	4.144e-08	0.5346	1	intron_variant	3	1	0.675352022522	0.923221190791	0.881188841549	0.456490570416	0.0660599409866	0.0978521912303	0	0.346119432097	0.159562746291	0.871643334769	0.9937965236	0.994243595807	0.667534871208	0.266144255382	0.869854296597	0.308268021622	0.381299140847	0.404132869664	0.0934232591712	0.519119784052	0	0.0654678204562	0.00362912719001
363	rs73143027	7	78479732	7	78850416	0.0068	0.036	0.004	0.0905	0.0297	MAGI2	ENSG00000187391	7	79082890	7	79453667	2.99424359581	1	1	rs6951989	4.144e-08	0.5346	0	intron_variant	3	1	0.675352022522	0.923221190791	0.881188841549	0.456490570416	0.0660599409866	0.0978521912303	0	0.346119432097	0.159562746291	0.871643334769	0.9937965236	0.994243595807	0.667534871208	0.266144255382	0.869854296597	0.308268021622	0.381299140847	0.404132869664	0.0934232591712	0.519119784052	0	0.0654678204562	0.00362912719001
364	rs73143027	7	78479732	7	78850416	0.0068	0.036	0.004	0.0905	0.0297	MAGI2	ENSG00000187391	7	79082890	7	79453667	2.99424359581	1	0.976290229476	rs73143043	3.846e-08	0.5361	0	intron_variant	3	1	0.675352022522	0.923221190791	0.881188841549	0.456490570416	0.0660599409866	0.0978521912303	0	0.346119432097	0.159562746291	0.871643334769	0.9937965236	0.994243595807	0.667534871208	0.266144255382	0.869854296597	0.308268021622	0.381299140847	0.404132869664	0.0934232591712	0.519119784052	0	0.0654678204562	0.00362912719001
365	rs73143027	7	78479732	7	78850416	0.0068	0.036	0.004	0.0905	0.0297	MAGI2	ENSG00000187391	7	79082890	7	79453667	2.99424359581	1	0.976290229476	rs138002846	3.846e-08	0.5361	0	intron_variant	3	1	0.675352022522	0.923221190791	0.881188841549	0.456490570416	0.0660599409866	0.0978521912303	0	0.346119432097	0.159562746291	0.871643334769	0.9937965236	0.994243595807	0.667534871208	0.266144255382	0.869854296597	0.308268021622	0.381299140847	0.404132869664	0.0934232591712	0.519119784052	0	0.0654678204562	0.00362912719001
366	rs73143027	7	78479732	7	78850416	0.0068	0.036	0.004	0.0905	0.0297	MAGI2	ENSG00000187391	7	79082890	7	79453667	2.99424359581	1	0.916273957284	rs73137258	4.737e-08	0.5364	0	intron_variant	3	1	0.675352022522	0.923221190791	0.881188841549	0.456490570416	0.0660599409866	0.0978521912303	0	0.346119432097	0.159562746291	0.871643334769	0.9937965236	0.994243595807	0.667534871208	0.266144255382	0.869854296597	0.308268021622	0.381299140847	0.404132869664	0.0934232591712	0.519119784052	0	0.0654678204562	0.00362912719001
367	rs73143027	7	78479732	7	78850416	0.0068	0.036	0.004	0.0905	0.0297	MAGI2	ENSG00000187391	7	79082890	7	79453667	2.99424359581	1	0.963958730596	rs113459111	2.53e-08	0.5432	0	intron_variant	3	1	0.675352022522	0.923221190791	0.881188841549	0.456490570416	0.0660599409866	0.0978521912303	0	0.346119432097	0.159562746291	0.871643334769	0.9937965236	0.994243595807	0.667534871208	0.266144255382	0.869854296597	0.308268021622	0.381299140847	0.404132869664	0.0934232591712	0.519119784052	0	0.0654678204562	0.00362912719001
368	rs73143027	7	78479732	7	78850416	0.0068	0.036	0.004	0.0905	0.0297	MAGI2	ENSG00000187391	7	79082890	7	79453667	2.99424359581	1	0.963958730596	rs73143084	2.53e-08	0.5432	0	intron_variant	3	1	0.675352022522	0.923221190791	0.881188841549	0.456490570416	0.0660599409866	0.0978521912303	0	0.346119432097	0.159562746291	0.871643334769	0.9937965236	0.994243595807	0.667534871208	0.266144255382	0.869854296597	0.308268021622	0.381299140847	0.404132869664	0.0934232591712	0.519119784052	0	0.0654678204562	0.00362912719001
369	rs73143027	7	78479732	7	78850416	0.0068	0.036	0.004	0.0905	0.0297	MAGI2	ENSG00000187391	7	79082890	7	79453667	2.99424359581	1	0.988101605089	rs141650299	3.584e-08	0.5375	0	intron_variant	3	1	0.675352022522	0.923221190791	0.881188841549	0.456490570416	0.0660599409866	0.0978521912303	0	0.346119432097	0.159562746291	0.871643334769	0.9937965236	0.994243595807	0.667534871208	0.266144255382	0.869854296597	0.308268021622	0.381299140847	0.404132869664	0.0934232591712	0.519119784052	0	0.0654678204562	0.00362912719001
370	rs73143027	7	78479732	7	78850416	0.0068	0.036	0.004	0.0905	0.0297	MAGI2	ENSG00000187391	7	79082890	7	79453667	2.99424359581	1	0.918998318736	rs521851	9.466e-09	0.5437	0	intron_variant	3	1	0.675352022522	0.923221190791	0.881188841549	0.456490570416	0.0660599409866	0.0978521912303	0	0.346119432097	0.159562746291	0.871643334769	0.9937965236	0.994243595807	0.667534871208	0.266144255382	0.869854296597	0.308268021622	0.381299140847	0.404132869664	0.0934232591712	0.519119784052	0	0.0654678204562	0.00362912719001
371	rs73143027	7	78479732	7	78850416	0.0068	0.036	0.004	0.0905	0.0297	MAGI2	ENSG00000187391	7	79082890	7	79453667	2.99424359581	1	0.988101605089	rs142475793	3.584e-08	0.5375	0	intron_variant	3	1	0.675352022522	0.923221190791	0.881188841549	0.456490570416	0.0660599409866	0.0978521912303	0	0.346119432097	0.159562746291	0.871643334769	0.9937965236	0.994243595807	0.667534871208	0.266144255382	0.869854296597	0.308268021622	0.381299140847	0.404132869664	0.0934232591712	0.519119784052	0	0.0654678204562	0.00362912719001
372	rs73143027	7	78479732	7	78850416	0.0068	0.036	0.004	0.0905	0.0297	MAGI2	ENSG00000187391	7	79082890	7	79453667	2.99424359581	1	1	rs17390355	4.144e-08	0.5346	0	intron_variant	3	1	0.675352022522	0.923221190791	0.881188841549	0.456490570416	0.0660599409866	0.0978521912303	0	0.346119432097	0.159562746291	0.871643334769	0.9937965236	0.994243595807	0.667534871208	0.266144255382	0.869854296597	0.308268021622	0.381299140847	0.404132869664	0.0934232591712	0.519119784052	0	0.0654678204562	0.00362912719001
373	rs73143027	7	78479732	7	78850416	0.0068	0.036	0.004	0.0905	0.0297	MAGI2	ENSG00000187391	7	79082890	7	79453667	2.99424359581	1	0.963958730596	rs73143070	3.23e-08	0.5388	0	intron_variant	3	1	0.675352022522	0.923221190791	0.881188841549	0.456490570416	0.0660599409866	0.0978521912303	0	0.346119432097	0.159562746291	0.871643334769	0.9937965236	0.994243595807	0.667534871208	0.266144255382	0.869854296597	0.308268021622	0.381299140847	0.404132869664	0.0934232591712	0.519119784052	0	0.0654678204562	0.00362912719001
374	rs73143027	7	78479732	7	78850416	0.0068	0.036	0.004	0.0905	0.0297	MAGI2	ENSG00000187391	7	79082890	7	79453667	2.99424359581	1	0.963958730596	rs73143055	3.846e-08	0.5361	0	intron_variant	3	1	0.675352022522	0.923221190791	0.881188841549	0.456490570416	0.0660599409866	0.0978521912303	0	0.346119432097	0.159562746291	0.871643334769	0.9937965236	0.994243595807	0.667534871208	0.266144255382	0.869854296597	0.308268021622	0.381299140847	0.404132869664	0.0934232591712	0.519119784052	0	0.0654678204562	0.00362912719001
375	rs73143027	7	78479732	7	78850416	0.0068	0.036	0.004	0.0905	0.0297	MAGI2	ENSG00000187391	7	79082890	7	79453667	2.99424359581	1	0.963958730596	rs73143059	3.23e-08	0.5388	0	intron_variant	3	1	0.675352022522	0.923221190791	0.881188841549	0.456490570416	0.0660599409866	0.0978521912303	0	0.346119432097	0.159562746291	0.871643334769	0.9937965236	0.994243595807	0.667534871208	0.266144255382	0.869854296597	0.308268021622	0.381299140847	0.404132869664	0.0934232591712	0.519119784052	0	0.0654678204562	0.00362912719001
376	rs73143027	7	78479732	7	78850416	0.0068	0.036	0.004	0.0905	0.0297	MAGI2	ENSG00000187391	7	79082890	7	79453667	2.99424359581	1	0.963958730596	rs7789403	2.644e-08	0.5428	0	intron_variant	3	1	0.675352022522	0.923221190791	0.881188841549	0.456490570416	0.0660599409866	0.0978521912303	0	0.346119432097	0.159562746291	0.871643334769	0.9937965236	0.994243595807	0.667534871208	0.266144255382	0.869854296597	0.308268021622	0.381299140847	0.404132869664	0.0934232591712	0.519119784052	0	0.0654678204562	0.00362912719001
377	rs73143027	7	78479732	7	78850416	0.0068	0.036	0.004	0.0905	0.0297	MAGI2	ENSG00000187391	7	79082890	7	79453667	2.99424359581	1	1	rs6951658	4.144e-08	0.5346	0	intron_variant	3	1	0.675352022522	0.923221190791	0.881188841549	0.456490570416	0.0660599409866	0.0978521912303	0	0.346119432097	0.159562746291	0.871643334769	0.9937965236	0.994243595807	0.667534871208	0.266144255382	0.869854296597	0.308268021622	0.381299140847	0.404132869664	0.0934232591712	0.519119784052	0	0.0654678204562	0.00362912719001
378	rs73143027	7	78479732	7	78850416	0.0068	0.036	0.004	0.0905	0.0297	MAGI2	ENSG00000187391	7	79082890	7	79453667	2.99424359581	1	0.988101605089	rs73143039	3.584e-08	0.5375	0	intron_variant	3	1	0.675352022522	0.923221190791	0.881188841549	0.456490570416	0.0660599409866	0.0978521912303	0	0.346119432097	0.159562746291	0.871643334769	0.9937965236	0.994243595807	0.667534871208	0.266144255382	0.869854296597	0.308268021622	0.381299140847	0.404132869664	0.0934232591712	0.519119784052	0	0.0654678204562	0.00362912719001
379	rs73143027	7	78479732	7	78850416	0.0068	0.036	0.004	0.0905	0.0297	MAGI2	ENSG00000187391	7	79082890	7	79453667	2.99424359581	1	0.963958730596	rs150944644	3.846e-08	0.5361	0	intron_variant	3	1	0.675352022522	0.923221190791	0.881188841549	0.456490570416	0.0660599409866	0.0978521912303	0	0.346119432097	0.159562746291	0.871643334769	0.9937965236	0.994243595807	0.667534871208	0.266144255382	0.869854296597	0.308268021622	0.381299140847	0.404132869664	0.0934232591712	0.519119784052	0	0.0654678204562	0.00362912719001
380	rs73143027	7	78479732	7	78850416	0.0068	0.036	0.004	0.0905	0.0297	MAGI2	ENSG00000187391	7	79082890	7	79453667	2.99424359581	1	0.987709994896	rs17455327	4.144e-08	0.5346	0	intron_variant	3	1	0.675352022522	0.923221190791	0.881188841549	0.456490570416	0.0660599409866	0.0978521912303	0	0.346119432097	0.159562746291	0.871643334769	0.9937965236	0.994243595807	0.667534871208	0.266144255382	0.869854296597	0.308268021622	0.381299140847	0.404132869664	0.0934232591712	0.519119784052	0	0.0654678204562	0.00362912719001
381	rs73143027	7	78479732	7	78850416	0.0068	0.036	0.004	0.0905	0.0297	MAGI2	ENSG00000187391	7	79082890	7	79453667	2.99424359581	1	0.988101605089	rs117038961	3.584e-08	0.5375	0	intron_variant	3	1	0.675352022522	0.923221190791	0.881188841549	0.456490570416	0.0660599409866	0.0978521912303	0	0.346119432097	0.159562746291	0.871643334769	0.9937965236	0.994243595807	0.667534871208	0.266144255382	0.869854296597	0.308268021622	0.381299140847	0.404132869664	0.0934232591712	0.519119784052	0	0.0654678204562	0.00362912719001
382	rs73143027	7	78479732	7	78850416	0.0068	0.036	0.004	0.0905	0.0297	MAGI2	ENSG00000187391	7	79082890	7	79453667	2.99424359581	1	0.988101605089	rs6957268	3.584e-08	0.5375	0	intron_variant	3	1	0.675352022522	0.923221190791	0.881188841549	0.456490570416	0.0660599409866	0.0978521912303	0	0.346119432097	0.159562746291	0.871643334769	0.9937965236	0.994243595807	0.667534871208	0.266144255382	0.869854296597	0.308268021622	0.381299140847	0.404132869664	0.0934232591712	0.519119784052	0	0.0654678204562	0.00362912719001
383	rs73143027	7	78479732	7	78850416	0.0068	0.036	0.004	0.0905	0.0297	MAGI2	ENSG00000187391	7	79082890	7	79453667	2.99424359581	1	1	rs73137294	3.584e-08	0.5375	0	intron_variant	3	1	0.675352022522	0.923221190791	0.881188841549	0.456490570416	0.0660599409866	0.0978521912303	0	0.346119432097	0.159562746291	0.871643334769	0.9937965236	0.994243595807	0.667534871208	0.266144255382	0.869854296597	0.308268021622	0.381299140847	0.404132869664	0.0934232591712	0.519119784052	0	0.0654678204562	0.00362912719001
384	rs73143027	7	78479732	7	78850416	0.0068	0.036	0.004	0.0905	0.0297	MAGI2	ENSG00000187391	7	79082890	7	79453667	2.99424359581	1	0.988101605089	rs111922753	3.584e-08	0.5375	0	intron_variant	3	1	0.675352022522	0.923221190791	0.881188841549	0.456490570416	0.0660599409866	0.0978521912303	0	0.346119432097	0.159562746291	0.871643334769	0.9937965236	0.994243595807	0.667534871208	0.266144255382	0.869854296597	0.308268021622	0.381299140847	0.404132869664	0.0934232591712	0.519119784052	0	0.0654678204562	0.00362912719001
385	rs73137294	7	78472503	7	78843187	0.0068	0.036	0	0.0905	0.0276	MAGI2	ENSG00000187391	7	79082890	7	79453667	2.99424359581	1	0.988101605089	rs73143040	3.584e-08	0.5375	0	intron_variant	3	1	0.675285957811	0.923221190791	0.881188841549	0.456546161255	0.065994445316	0.0978521912303	0	0.346121094491	0.159562746291	0.871621106335	0.9937965236	0.994243595807	0.667534871208	0.265972310382	0.869919004897	0.308268021622	0.381041633391	0.404175105657	0.0935173345045	0.519036388521	0	0.0654678204562	0.00384241618154
386	rs73137294	7	78472503	7	78843187	0.0068	0.036	0	0.0905	0.0276	MAGI2	ENSG00000187391	7	79082890	7	79453667	2.99424359581	1	1	rs73143027	4.144e-08	0.5346	0	intron_variant	3	1	0.675285957811	0.923221190791	0.881188841549	0.456546161255	0.065994445316	0.0978521912303	0	0.346121094491	0.159562746291	0.871621106335	0.9937965236	0.994243595807	0.667534871208	0.265972310382	0.869919004897	0.308268021622	0.381041633391	0.404175105657	0.0935173345045	0.519036388521	0	0.0654678204562	0.00384241618154
387	rs73137294	7	78472503	7	78843187	0.0068	0.036	0	0.0905	0.0276	MAGI2	ENSG00000187391	7	79082890	7	79453667	2.99424359581	1	1	rs6951989	4.144e-08	0.5346	0	intron_variant	3	1	0.675285957811	0.923221190791	0.881188841549	0.456546161255	0.065994445316	0.0978521912303	0	0.346121094491	0.159562746291	0.871621106335	0.9937965236	0.994243595807	0.667534871208	0.265972310382	0.869919004897	0.308268021622	0.381041633391	0.404175105657	0.0935173345045	0.519036388521	0	0.0654678204562	0.00384241618154
388	rs73137294	7	78472503	7	78843187	0.0068	0.036	0	0.0905	0.0276	MAGI2	ENSG00000187391	7	79082890	7	79453667	2.99424359581	1	0.976290229476	rs73143043	3.846e-08	0.5361	0	intron_variant	3	1	0.675285957811	0.923221190791	0.881188841549	0.456546161255	0.065994445316	0.0978521912303	0	0.346121094491	0.159562746291	0.871621106335	0.9937965236	0.994243595807	0.667534871208	0.265972310382	0.869919004897	0.308268021622	0.381041633391	0.404175105657	0.0935173345045	0.519036388521	0	0.0654678204562	0.00384241618154
389	rs73137294	7	78472503	7	78843187	0.0068	0.036	0	0.0905	0.0276	MAGI2	ENSG00000187391	7	79082890	7	79453667	2.99424359581	1	0.976290229476	rs138002846	3.846e-08	0.5361	0	intron_variant	3	1	0.675285957811	0.923221190791	0.881188841549	0.456546161255	0.065994445316	0.0978521912303	0	0.346121094491	0.159562746291	0.871621106335	0.9937965236	0.994243595807	0.667534871208	0.265972310382	0.869919004897	0.308268021622	0.381041633391	0.404175105657	0.0935173345045	0.519036388521	0	0.0654678204562	0.00384241618154
390	rs73137294	7	78472503	7	78843187	0.0068	0.036	0	0.0905	0.0276	MAGI2	ENSG00000187391	7	79082890	7	79453667	2.99424359581	1	0.916273957284	rs73137258	4.737e-08	0.5364	0	intron_variant	3	1	0.675285957811	0.923221190791	0.881188841549	0.456546161255	0.065994445316	0.0978521912303	0	0.346121094491	0.159562746291	0.871621106335	0.9937965236	0.994243595807	0.667534871208	0.265972310382	0.869919004897	0.308268021622	0.381041633391	0.404175105657	0.0935173345045	0.519036388521	0	0.0654678204562	0.00384241618154
391	rs73137294	7	78472503	7	78843187	0.0068	0.036	0	0.0905	0.0276	MAGI2	ENSG00000187391	7	79082890	7	79453667	2.99424359581	1	0.963958730596	rs113459111	2.53e-08	0.5432	0	intron_variant	3	1	0.675285957811	0.923221190791	0.881188841549	0.456546161255	0.065994445316	0.0978521912303	0	0.346121094491	0.159562746291	0.871621106335	0.9937965236	0.994243595807	0.667534871208	0.265972310382	0.869919004897	0.308268021622	0.381041633391	0.404175105657	0.0935173345045	0.519036388521	0	0.0654678204562	0.00384241618154
392	rs73137294	7	78472503	7	78843187	0.0068	0.036	0	0.0905	0.0276	MAGI2	ENSG00000187391	7	79082890	7	79453667	2.99424359581	1	0.963958730596	rs73143084	2.53e-08	0.5432	0	intron_variant	3	1	0.675285957811	0.923221190791	0.881188841549	0.456546161255	0.065994445316	0.0978521912303	0	0.346121094491	0.159562746291	0.871621106335	0.9937965236	0.994243595807	0.667534871208	0.265972310382	0.869919004897	0.308268021622	0.381041633391	0.404175105657	0.0935173345045	0.519036388521	0	0.0654678204562	0.00384241618154
393	rs73137294	7	78472503	7	78843187	0.0068	0.036	0	0.0905	0.0276	MAGI2	ENSG00000187391	7	79082890	7	79453667	2.99424359581	1	0.988101605089	rs141650299	3.584e-08	0.5375	0	intron_variant	3	1	0.675285957811	0.923221190791	0.881188841549	0.456546161255	0.065994445316	0.0978521912303	0	0.346121094491	0.159562746291	0.871621106335	0.9937965236	0.994243595807	0.667534871208	0.265972310382	0.869919004897	0.308268021622	0.381041633391	0.404175105657	0.0935173345045	0.519036388521	0	0.0654678204562	0.00384241618154
394	rs73137294	7	78472503	7	78843187	0.0068	0.036	0	0.0905	0.0276	MAGI2	ENSG00000187391	7	79082890	7	79453667	2.99424359581	1	0.918998318736	rs521851	9.466e-09	0.5437	0	intron_variant	3	1	0.675285957811	0.923221190791	0.881188841549	0.456546161255	0.065994445316	0.0978521912303	0	0.346121094491	0.159562746291	0.871621106335	0.9937965236	0.994243595807	0.667534871208	0.265972310382	0.869919004897	0.308268021622	0.381041633391	0.404175105657	0.0935173345045	0.519036388521	0	0.0654678204562	0.00384241618154
395	rs73137294	7	78472503	7	78843187	0.0068	0.036	0	0.0905	0.0276	MAGI2	ENSG00000187391	7	79082890	7	79453667	2.99424359581	1	0.988101605089	rs142475793	3.584e-08	0.5375	0	intron_variant	3	1	0.675285957811	0.923221190791	0.881188841549	0.456546161255	0.065994445316	0.0978521912303	0	0.346121094491	0.159562746291	0.871621106335	0.9937965236	0.994243595807	0.667534871208	0.265972310382	0.869919004897	0.308268021622	0.381041633391	0.404175105657	0.0935173345045	0.519036388521	0	0.0654678204562	0.00384241618154
396	rs73137294	7	78472503	7	78843187	0.0068	0.036	0	0.0905	0.0276	MAGI2	ENSG00000187391	7	79082890	7	79453667	2.99424359581	1	1	rs17390355	4.144e-08	0.5346	0	intron_variant	3	1	0.675285957811	0.923221190791	0.881188841549	0.456546161255	0.065994445316	0.0978521912303	0	0.346121094491	0.159562746291	0.871621106335	0.9937965236	0.994243595807	0.667534871208	0.265972310382	0.869919004897	0.308268021622	0.381041633391	0.404175105657	0.0935173345045	0.519036388521	0	0.0654678204562	0.00384241618154
397	rs73137294	7	78472503	7	78843187	0.0068	0.036	0	0.0905	0.0276	MAGI2	ENSG00000187391	7	79082890	7	79453667	2.99424359581	1	0.963958730596	rs73143070	3.23e-08	0.5388	0	intron_variant	3	1	0.675285957811	0.923221190791	0.881188841549	0.456546161255	0.065994445316	0.0978521912303	0	0.346121094491	0.159562746291	0.871621106335	0.9937965236	0.994243595807	0.667534871208	0.265972310382	0.869919004897	0.308268021622	0.381041633391	0.404175105657	0.0935173345045	0.519036388521	0	0.0654678204562	0.00384241618154
398	rs73137294	7	78472503	7	78843187	0.0068	0.036	0	0.0905	0.0276	MAGI2	ENSG00000187391	7	79082890	7	79453667	2.99424359581	1	0.963958730596	rs73143055	3.846e-08	0.5361	0	intron_variant	3	1	0.675285957811	0.923221190791	0.881188841549	0.456546161255	0.065994445316	0.0978521912303	0	0.346121094491	0.159562746291	0.871621106335	0.9937965236	0.994243595807	0.667534871208	0.265972310382	0.869919004897	0.308268021622	0.381041633391	0.404175105657	0.0935173345045	0.519036388521	0	0.0654678204562	0.00384241618154
399	rs73137294	7	78472503	7	78843187	0.0068	0.036	0	0.0905	0.0276	MAGI2	ENSG00000187391	7	79082890	7	79453667	2.99424359581	1	0.963958730596	rs73143059	3.23e-08	0.5388	0	intron_variant	3	1	0.675285957811	0.923221190791	0.881188841549	0.456546161255	0.065994445316	0.0978521912303	0	0.346121094491	0.159562746291	0.871621106335	0.9937965236	0.994243595807	0.667534871208	0.265972310382	0.869919004897	0.308268021622	0.381041633391	0.404175105657	0.0935173345045	0.519036388521	0	0.0654678204562	0.00384241618154
400	rs73137294	7	78472503	7	78843187	0.0068	0.036	0	0.0905	0.0276	MAGI2	ENSG00000187391	7	79082890	7	79453667	2.99424359581	1	0.963958730596	rs7789403	2.644e-08	0.5428	0	intron_variant	3	1	0.675285957811	0.923221190791	0.881188841549	0.456546161255	0.065994445316	0.0978521912303	0	0.346121094491	0.159562746291	0.871621106335	0.9937965236	0.994243595807	0.667534871208	0.265972310382	0.869919004897	0.308268021622	0.381041633391	0.404175105657	0.0935173345045	0.519036388521	0	0.0654678204562	0.00384241618154
401	rs73137294	7	78472503	7	78843187	0.0068	0.036	0	0.0905	0.0276	MAGI2	ENSG00000187391	7	79082890	7	79453667	2.99424359581	1	1	rs6951658	4.144e-08	0.5346	0	intron_variant	3	1	0.675285957811	0.923221190791	0.881188841549	0.456546161255	0.065994445316	0.0978521912303	0	0.346121094491	0.159562746291	0.871621106335	0.9937965236	0.994243595807	0.667534871208	0.265972310382	0.869919004897	0.308268021622	0.381041633391	0.404175105657	0.0935173345045	0.519036388521	0	0.0654678204562	0.00384241618154
402	rs73137294	7	78472503	7	78843187	0.0068	0.036	0	0.0905	0.0276	MAGI2	ENSG00000187391	7	79082890	7	79453667	2.99424359581	1	0.988101605089	rs73143039	3.584e-08	0.5375	0	intron_variant	3	1	0.675285957811	0.923221190791	0.881188841549	0.456546161255	0.065994445316	0.0978521912303	0	0.346121094491	0.159562746291	0.871621106335	0.9937965236	0.994243595807	0.667534871208	0.265972310382	0.869919004897	0.308268021622	0.381041633391	0.404175105657	0.0935173345045	0.519036388521	0	0.0654678204562	0.00384241618154
403	rs73137294	7	78472503	7	78843187	0.0068	0.036	0	0.0905	0.0276	MAGI2	ENSG00000187391	7	79082890	7	79453667	2.99424359581	1	0.963958730596	rs150944644	3.846e-08	0.5361	0	intron_variant	3	1	0.675285957811	0.923221190791	0.881188841549	0.456546161255	0.065994445316	0.0978521912303	0	0.346121094491	0.159562746291	0.871621106335	0.9937965236	0.994243595807	0.667534871208	0.265972310382	0.869919004897	0.308268021622	0.381041633391	0.404175105657	0.0935173345045	0.519036388521	0	0.0654678204562	0.00384241618154
404	rs73137294	7	78472503	7	78843187	0.0068	0.036	0	0.0905	0.0276	MAGI2	ENSG00000187391	7	79082890	7	79453667	2.99424359581	1	0.987709994896	rs17455327	4.144e-08	0.5346	0	intron_variant	3	1	0.675285957811	0.923221190791	0.881188841549	0.456546161255	0.065994445316	0.0978521912303	0	0.346121094491	0.159562746291	0.871621106335	0.9937965236	0.994243595807	0.667534871208	0.265972310382	0.869919004897	0.308268021622	0.381041633391	0.404175105657	0.0935173345045	0.519036388521	0	0.0654678204562	0.00384241618154
405	rs73137294	7	78472503	7	78843187	0.0068	0.036	0	0.0905	0.0276	MAGI2	ENSG00000187391	7	79082890	7	79453667	2.99424359581	1	0.988101605089	rs117038961	3.584e-08	0.5375	0	intron_variant	3	1	0.675285957811	0.923221190791	0.881188841549	0.456546161255	0.065994445316	0.0978521912303	0	0.346121094491	0.159562746291	0.871621106335	0.9937965236	0.994243595807	0.667534871208	0.265972310382	0.869919004897	0.308268021622	0.381041633391	0.404175105657	0.0935173345045	0.519036388521	0	0.0654678204562	0.00384241618154
406	rs73137294	7	78472503	7	78843187	0.0068	0.036	0	0.0905	0.0276	MAGI2	ENSG00000187391	7	79082890	7	79453667	2.99424359581	1	0.988101605089	rs6957268	3.584e-08	0.5375	0	intron_variant	3	1	0.675285957811	0.923221190791	0.881188841549	0.456546161255	0.065994445316	0.0978521912303	0	0.346121094491	0.159562746291	0.871621106335	0.9937965236	0.994243595807	0.667534871208	0.265972310382	0.869919004897	0.308268021622	0.381041633391	0.404175105657	0.0935173345045	0.519036388521	0	0.0654678204562	0.00384241618154
407	rs73137294	7	78472503	7	78843187	0.0068	0.036	0	0.0905	0.0276	MAGI2	ENSG00000187391	7	79082890	7	79453667	2.99424359581	1	1	rs73137294	3.584e-08	0.5375	1	intron_variant	3	1	0.675285957811	0.923221190791	0.881188841549	0.456546161255	0.065994445316	0.0978521912303	0	0.346121094491	0.159562746291	0.871621106335	0.9937965236	0.994243595807	0.667534871208	0.265972310382	0.869919004897	0.308268021622	0.381041633391	0.404175105657	0.0935173345045	0.519036388521	0	0.0654678204562	0.00384241618154
408	rs73137294	7	78472503	7	78843187	0.0068	0.036	0	0.0905	0.0276	MAGI2	ENSG00000187391	7	79082890	7	79453667	2.99424359581	1	0.988101605089	rs111922753	3.584e-08	0.5375	0	intron_variant	3	1	0.675285957811	0.923221190791	0.881188841549	0.456546161255	0.065994445316	0.0978521912303	0	0.346121094491	0.159562746291	0.871621106335	0.9937965236	0.994243595807	0.667534871208	0.265972310382	0.869919004897	0.308268021622	0.381041633391	0.404175105657	0.0935173345045	0.519036388521	0	0.0654678204562	0.00384241618154
409	rs6951989	7	78474634	7	78845318	0.0159	0.0389	0.004	0.0905	0.0297	MAGI2	ENSG00000187391	7	79082890	7	79453667	2.99424359581	1	0.988101605089	rs73143040	3.584e-08	0.5375	0	intron_variant	3	1	0.711188286657	0.827996366825	0.881188841549	0.456490570416	0.137655217786	0.243732176334	0	0.346119432097	0.147239964563	0.931482341756	0.994065014478	0.994243595807	0.645150799243	0.266144255382	0.788999356712	0.344831416527	0.381299140847	0.389370353449	0.0934232591712	0.522884662902	0	0.0828712368926	0.00362912719001
410	rs6951989	7	78474634	7	78845318	0.0159	0.0389	0.004	0.0905	0.0297	MAGI2	ENSG00000187391	7	79082890	7	79453667	2.99424359581	1	1	rs73143027	4.144e-08	0.5346	0	intron_variant	3	1	0.711188286657	0.827996366825	0.881188841549	0.456490570416	0.137655217786	0.243732176334	0	0.346119432097	0.147239964563	0.931482341756	0.994065014478	0.994243595807	0.645150799243	0.266144255382	0.788999356712	0.344831416527	0.381299140847	0.389370353449	0.0934232591712	0.522884662902	0	0.0828712368926	0.00362912719001
411	rs6951989	7	78474634	7	78845318	0.0159	0.0389	0.004	0.0905	0.0297	MAGI2	ENSG00000187391	7	79082890	7	79453667	2.99424359581	1	1	rs6951989	4.144e-08	0.5346	1	intron_variant	3	1	0.711188286657	0.827996366825	0.881188841549	0.456490570416	0.137655217786	0.243732176334	0	0.346119432097	0.147239964563	0.931482341756	0.994065014478	0.994243595807	0.645150799243	0.266144255382	0.788999356712	0.344831416527	0.381299140847	0.389370353449	0.0934232591712	0.522884662902	0	0.0828712368926	0.00362912719001
412	rs6951989	7	78474634	7	78845318	0.0159	0.0389	0.004	0.0905	0.0297	MAGI2	ENSG00000187391	7	79082890	7	79453667	2.99424359581	1	0.976290229476	rs73143043	3.846e-08	0.5361	0	intron_variant	3	1	0.711188286657	0.827996366825	0.881188841549	0.456490570416	0.137655217786	0.243732176334	0	0.346119432097	0.147239964563	0.931482341756	0.994065014478	0.994243595807	0.645150799243	0.266144255382	0.788999356712	0.344831416527	0.381299140847	0.389370353449	0.0934232591712	0.522884662902	0	0.0828712368926	0.00362912719001
413	rs6951989	7	78474634	7	78845318	0.0159	0.0389	0.004	0.0905	0.0297	MAGI2	ENSG00000187391	7	79082890	7	79453667	2.99424359581	1	0.976290229476	rs138002846	3.846e-08	0.5361	0	intron_variant	3	1	0.711188286657	0.827996366825	0.881188841549	0.456490570416	0.137655217786	0.243732176334	0	0.346119432097	0.147239964563	0.931482341756	0.994065014478	0.994243595807	0.645150799243	0.266144255382	0.788999356712	0.344831416527	0.381299140847	0.389370353449	0.0934232591712	0.522884662902	0	0.0828712368926	0.00362912719001
414	rs6951989	7	78474634	7	78845318	0.0159	0.0389	0.004	0.0905	0.0297	MAGI2	ENSG00000187391	7	79082890	7	79453667	2.99424359581	1	0.916273957284	rs73137258	4.737e-08	0.5364	0	intron_variant	3	1	0.711188286657	0.827996366825	0.881188841549	0.456490570416	0.137655217786	0.243732176334	0	0.346119432097	0.147239964563	0.931482341756	0.994065014478	0.994243595807	0.645150799243	0.266144255382	0.788999356712	0.344831416527	0.381299140847	0.389370353449	0.0934232591712	0.522884662902	0	0.0828712368926	0.00362912719001
415	rs6951989	7	78474634	7	78845318	0.0159	0.0389	0.004	0.0905	0.0297	MAGI2	ENSG00000187391	7	79082890	7	79453667	2.99424359581	1	0.963958730596	rs113459111	2.53e-08	0.5432	0	intron_variant	3	1	0.711188286657	0.827996366825	0.881188841549	0.456490570416	0.137655217786	0.243732176334	0	0.346119432097	0.147239964563	0.931482341756	0.994065014478	0.994243595807	0.645150799243	0.266144255382	0.788999356712	0.344831416527	0.381299140847	0.389370353449	0.0934232591712	0.522884662902	0	0.0828712368926	0.00362912719001
416	rs6951989	7	78474634	7	78845318	0.0159	0.0389	0.004	0.0905	0.0297	MAGI2	ENSG00000187391	7	79082890	7	79453667	2.99424359581	1	0.963958730596	rs73143084	2.53e-08	0.5432	0	intron_variant	3	1	0.711188286657	0.827996366825	0.881188841549	0.456490570416	0.137655217786	0.243732176334	0	0.346119432097	0.147239964563	0.931482341756	0.994065014478	0.994243595807	0.645150799243	0.266144255382	0.788999356712	0.344831416527	0.381299140847	0.389370353449	0.0934232591712	0.522884662902	0	0.0828712368926	0.00362912719001
417	rs6951989	7	78474634	7	78845318	0.0159	0.0389	0.004	0.0905	0.0297	MAGI2	ENSG00000187391	7	79082890	7	79453667	2.99424359581	1	0.988101605089	rs141650299	3.584e-08	0.5375	0	intron_variant	3	1	0.711188286657	0.827996366825	0.881188841549	0.456490570416	0.137655217786	0.243732176334	0	0.346119432097	0.147239964563	0.931482341756	0.994065014478	0.994243595807	0.645150799243	0.266144255382	0.788999356712	0.344831416527	0.381299140847	0.389370353449	0.0934232591712	0.522884662902	0	0.0828712368926	0.00362912719001
418	rs6951989	7	78474634	7	78845318	0.0159	0.0389	0.004	0.0905	0.0297	MAGI2	ENSG00000187391	7	79082890	7	79453667	2.99424359581	1	0.918998318736	rs521851	9.466e-09	0.5437	0	intron_variant	3	1	0.711188286657	0.827996366825	0.881188841549	0.456490570416	0.137655217786	0.243732176334	0	0.346119432097	0.147239964563	0.931482341756	0.994065014478	0.994243595807	0.645150799243	0.266144255382	0.788999356712	0.344831416527	0.381299140847	0.389370353449	0.0934232591712	0.522884662902	0	0.0828712368926	0.00362912719001
419	rs6951989	7	78474634	7	78845318	0.0159	0.0389	0.004	0.0905	0.0297	MAGI2	ENSG00000187391	7	79082890	7	79453667	2.99424359581	1	0.988101605089	rs142475793	3.584e-08	0.5375	0	intron_variant	3	1	0.711188286657	0.827996366825	0.881188841549	0.456490570416	0.137655217786	0.243732176334	0	0.346119432097	0.147239964563	0.931482341756	0.994065014478	0.994243595807	0.645150799243	0.266144255382	0.788999356712	0.344831416527	0.381299140847	0.389370353449	0.0934232591712	0.522884662902	0	0.0828712368926	0.00362912719001
420	rs6951989	7	78474634	7	78845318	0.0159	0.0389	0.004	0.0905	0.0297	MAGI2	ENSG00000187391	7	79082890	7	79453667	2.99424359581	1	1	rs17390355	4.144e-08	0.5346	0	intron_variant	3	1	0.711188286657	0.827996366825	0.881188841549	0.456490570416	0.137655217786	0.243732176334	0	0.346119432097	0.147239964563	0.931482341756	0.994065014478	0.994243595807	0.645150799243	0.266144255382	0.788999356712	0.344831416527	0.381299140847	0.389370353449	0.0934232591712	0.522884662902	0	0.0828712368926	0.00362912719001
421	rs6951989	7	78474634	7	78845318	0.0159	0.0389	0.004	0.0905	0.0297	MAGI2	ENSG00000187391	7	79082890	7	79453667	2.99424359581	1	0.963958730596	rs73143070	3.23e-08	0.5388	0	intron_variant	3	1	0.711188286657	0.827996366825	0.881188841549	0.456490570416	0.137655217786	0.243732176334	0	0.346119432097	0.147239964563	0.931482341756	0.994065014478	0.994243595807	0.645150799243	0.266144255382	0.788999356712	0.344831416527	0.381299140847	0.389370353449	0.0934232591712	0.522884662902	0	0.0828712368926	0.00362912719001
422	rs6951989	7	78474634	7	78845318	0.0159	0.0389	0.004	0.0905	0.0297	MAGI2	ENSG00000187391	7	79082890	7	79453667	2.99424359581	1	0.963958730596	rs73143055	3.846e-08	0.5361	0	intron_variant	3	1	0.711188286657	0.827996366825	0.881188841549	0.456490570416	0.137655217786	0.243732176334	0	0.346119432097	0.147239964563	0.931482341756	0.994065014478	0.994243595807	0.645150799243	0.266144255382	0.788999356712	0.344831416527	0.381299140847	0.389370353449	0.0934232591712	0.522884662902	0	0.0828712368926	0.00362912719001
423	rs6951989	7	78474634	7	78845318	0.0159	0.0389	0.004	0.0905	0.0297	MAGI2	ENSG00000187391	7	79082890	7	79453667	2.99424359581	1	0.963958730596	rs73143059	3.23e-08	0.5388	0	intron_variant	3	1	0.711188286657	0.827996366825	0.881188841549	0.456490570416	0.137655217786	0.243732176334	0	0.346119432097	0.147239964563	0.931482341756	0.994065014478	0.994243595807	0.645150799243	0.266144255382	0.788999356712	0.344831416527	0.381299140847	0.389370353449	0.0934232591712	0.522884662902	0	0.0828712368926	0.00362912719001
424	rs6951989	7	78474634	7	78845318	0.0159	0.0389	0.004	0.0905	0.0297	MAGI2	ENSG00000187391	7	79082890	7	79453667	2.99424359581	1	0.963958730596	rs7789403	2.644e-08	0.5428	0	intron_variant	3	1	0.711188286657	0.827996366825	0.881188841549	0.456490570416	0.137655217786	0.243732176334	0	0.346119432097	0.147239964563	0.931482341756	0.994065014478	0.994243595807	0.645150799243	0.266144255382	0.788999356712	0.344831416527	0.381299140847	0.389370353449	0.0934232591712	0.522884662902	0	0.0828712368926	0.00362912719001
425	rs6951989	7	78474634	7	78845318	0.0159	0.0389	0.004	0.0905	0.0297	MAGI2	ENSG00000187391	7	79082890	7	79453667	2.99424359581	1	1	rs6951658	4.144e-08	0.5346	0	intron_variant	3	1	0.711188286657	0.827996366825	0.881188841549	0.456490570416	0.137655217786	0.243732176334	0	0.346119432097	0.147239964563	0.931482341756	0.994065014478	0.994243595807	0.645150799243	0.266144255382	0.788999356712	0.344831416527	0.381299140847	0.389370353449	0.0934232591712	0.522884662902	0	0.0828712368926	0.00362912719001
426	rs6951989	7	78474634	7	78845318	0.0159	0.0389	0.004	0.0905	0.0297	MAGI2	ENSG00000187391	7	79082890	7	79453667	2.99424359581	1	0.988101605089	rs73143039	3.584e-08	0.5375	0	intron_variant	3	1	0.711188286657	0.827996366825	0.881188841549	0.456490570416	0.137655217786	0.243732176334	0	0.346119432097	0.147239964563	0.931482341756	0.994065014478	0.994243595807	0.645150799243	0.266144255382	0.788999356712	0.344831416527	0.381299140847	0.389370353449	0.0934232591712	0.522884662902	0	0.0828712368926	0.00362912719001
427	rs6951989	7	78474634	7	78845318	0.0159	0.0389	0.004	0.0905	0.0297	MAGI2	ENSG00000187391	7	79082890	7	79453667	2.99424359581	1	0.963958730596	rs150944644	3.846e-08	0.5361	0	intron_variant	3	1	0.711188286657	0.827996366825	0.881188841549	0.456490570416	0.137655217786	0.243732176334	0	0.346119432097	0.147239964563	0.931482341756	0.994065014478	0.994243595807	0.645150799243	0.266144255382	0.788999356712	0.344831416527	0.381299140847	0.389370353449	0.0934232591712	0.522884662902	0	0.0828712368926	0.00362912719001
428	rs6951989	7	78474634	7	78845318	0.0159	0.0389	0.004	0.0905	0.0297	MAGI2	ENSG00000187391	7	79082890	7	79453667	2.99424359581	1	0.987709994896	rs17455327	4.144e-08	0.5346	0	intron_variant	3	1	0.711188286657	0.827996366825	0.881188841549	0.456490570416	0.137655217786	0.243732176334	0	0.346119432097	0.147239964563	0.931482341756	0.994065014478	0.994243595807	0.645150799243	0.266144255382	0.788999356712	0.344831416527	0.381299140847	0.389370353449	0.0934232591712	0.522884662902	0	0.0828712368926	0.00362912719001
429	rs6951989	7	78474634	7	78845318	0.0159	0.0389	0.004	0.0905	0.0297	MAGI2	ENSG00000187391	7	79082890	7	79453667	2.99424359581	1	0.988101605089	rs117038961	3.584e-08	0.5375	0	intron_variant	3	1	0.711188286657	0.827996366825	0.881188841549	0.456490570416	0.137655217786	0.243732176334	0	0.346119432097	0.147239964563	0.931482341756	0.994065014478	0.994243595807	0.645150799243	0.266144255382	0.788999356712	0.344831416527	0.381299140847	0.389370353449	0.0934232591712	0.522884662902	0	0.0828712368926	0.00362912719001
430	rs6951989	7	78474634	7	78845318	0.0159	0.0389	0.004	0.0905	0.0297	MAGI2	ENSG00000187391	7	79082890	7	79453667	2.99424359581	1	0.988101605089	rs6957268	3.584e-08	0.5375	0	intron_variant	3	1	0.711188286657	0.827996366825	0.881188841549	0.456490570416	0.137655217786	0.243732176334	0	0.346119432097	0.147239964563	0.931482341756	0.994065014478	0.994243595807	0.645150799243	0.266144255382	0.788999356712	0.344831416527	0.381299140847	0.389370353449	0.0934232591712	0.522884662902	0	0.0828712368926	0.00362912719001
431	rs6951989	7	78474634	7	78845318	0.0159	0.0389	0.004	0.0905	0.0297	MAGI2	ENSG00000187391	7	79082890	7	79453667	2.99424359581	1	1	rs73137294	3.584e-08	0.5375	0	intron_variant	3	1	0.711188286657	0.827996366825	0.881188841549	0.456490570416	0.137655217786	0.243732176334	0	0.346119432097	0.147239964563	0.931482341756	0.994065014478	0.994243595807	0.645150799243	0.266144255382	0.788999356712	0.344831416527	0.381299140847	0.389370353449	0.0934232591712	0.522884662902	0	0.0828712368926	0.00362912719001
432	rs6951989	7	78474634	7	78845318	0.0159	0.0389	0.004	0.0905	0.0297	MAGI2	ENSG00000187391	7	79082890	7	79453667	2.99424359581	1	0.988101605089	rs111922753	3.584e-08	0.5375	0	intron_variant	3	1	0.711188286657	0.827996366825	0.881188841549	0.456490570416	0.137655217786	0.243732176334	0	0.346119432097	0.147239964563	0.931482341756	0.994065014478	0.994243595807	0.645150799243	0.266144255382	0.788999356712	0.344831416527	0.381299140847	0.389370353449	0.0934232591712	0.522884662902	0	0.0828712368926	0.00362912719001
433	rs17469166	7	78528822	7	78899506	0.0106	0.036	0.003	0.0905	0.0286	MAGI2	ENSG00000187391	7	79082890	7	79453667	2.9942578713	1	0.940601263716	rs73143040	3.584e-08	0.5375	0	intron_variant	3	1	0.650545001001	0.918777903996	0.880829442486	0.454778599566	0.0932207929333	0.0981670980274	0	0.239809812149	0.158715145661	0.886935244208	0.993703693678	0.994257871303	0.55173270591	0.266144255382	0.849218480211	0.31055586239	0.368697914073	0.436018247804	0.0934232591712	0.372073031517	0	0.147291423162	0.00362912719001
434	rs17469166	7	78528822	7	78899506	0.0106	0.036	0.003	0.0905	0.0286	MAGI2	ENSG00000187391	7	79082890	7	79453667	2.9942578713	1	0.927906431841	rs73143027	4.144e-08	0.5346	0	intron_variant	3	1	0.650545001001	0.918777903996	0.880829442486	0.454778599566	0.0932207929333	0.0981670980274	0	0.239809812149	0.158715145661	0.886935244208	0.993703693678	0.994257871303	0.55173270591	0.266144255382	0.849218480211	0.31055586239	0.368697914073	0.436018247804	0.0934232591712	0.372073031517	0	0.147291423162	0.00362912719001
435	rs17469166	7	78528822	7	78899506	0.0106	0.036	0.003	0.0905	0.0286	MAGI2	ENSG00000187391	7	79082890	7	79453667	2.9942578713	1	0.927906431841	rs6951989	4.144e-08	0.5346	0	intron_variant	3	1	0.650545001001	0.918777903996	0.880829442486	0.454778599566	0.0932207929333	0.0981670980274	0	0.239809812149	0.158715145661	0.886935244208	0.993703693678	0.994257871303	0.55173270591	0.266144255382	0.849218480211	0.31055586239	0.368697914073	0.436018247804	0.0934232591712	0.372073031517	0	0.147291423162	0.00362912719001
436	rs17469166	7	78528822	7	78899506	0.0106	0.036	0.003	0.0905	0.0286	MAGI2	ENSG00000187391	7	79082890	7	79453667	2.9942578713	1	0.952632608841	rs73143043	3.846e-08	0.5361	0	intron_variant	3	1	0.650545001001	0.918777903996	0.880829442486	0.454778599566	0.0932207929333	0.0981670980274	0	0.239809812149	0.158715145661	0.886935244208	0.993703693678	0.994257871303	0.55173270591	0.266144255382	0.849218480211	0.31055586239	0.368697914073	0.436018247804	0.0934232591712	0.372073031517	0	0.147291423162	0.00362912719001
437	rs17469166	7	78528822	7	78899506	0.0106	0.036	0.003	0.0905	0.0286	MAGI2	ENSG00000187391	7	79082890	7	79453667	2.9942578713	1	0.952632608841	rs138002846	3.846e-08	0.5361	0	intron_variant	3	1	0.650545001001	0.918777903996	0.880829442486	0.454778599566	0.0932207929333	0.0981670980274	0	0.239809812149	0.158715145661	0.886935244208	0.993703693678	0.994257871303	0.55173270591	0.266144255382	0.849218480211	0.31055586239	0.368697914073	0.436018247804	0.0934232591712	0.372073031517	0	0.147291423162	0.00362912719001
438	rs17469166	7	78528822	7	78899506	0.0106	0.036	0.003	0.0905	0.0286	MAGI2	ENSG00000187391	7	79082890	7	79453667	2.9942578713	1	0.848806588249	rs73137258	4.737e-08	0.5364	0	intron_variant	3	1	0.650545001001	0.918777903996	0.880829442486	0.454778599566	0.0932207929333	0.0981670980274	0	0.239809812149	0.158715145661	0.886935244208	0.993703693678	0.994257871303	0.55173270591	0.266144255382	0.849218480211	0.31055586239	0.368697914073	0.436018247804	0.0934232591712	0.372073031517	0	0.147291423162	0.00362912719001
439	rs17469166	7	78528822	7	78899506	0.0106	0.036	0.003	0.0905	0.0286	MAGI2	ENSG00000187391	7	79082890	7	79453667	2.9942578713	1	0.964157067225	rs113459111	2.53e-08	0.5432	0	intron_variant	3	1	0.650545001001	0.918777903996	0.880829442486	0.454778599566	0.0932207929333	0.0981670980274	0	0.239809812149	0.158715145661	0.886935244208	0.993703693678	0.994257871303	0.55173270591	0.266144255382	0.849218480211	0.31055586239	0.368697914073	0.436018247804	0.0934232591712	0.372073031517	0	0.147291423162	0.00362912719001
440	rs17469166	7	78528822	7	78899506	0.0106	0.036	0.003	0.0905	0.0286	MAGI2	ENSG00000187391	7	79082890	7	79453667	2.9942578713	1	0.964157067225	rs73143084	2.53e-08	0.5432	0	intron_variant	3	1	0.650545001001	0.918777903996	0.880829442486	0.454778599566	0.0932207929333	0.0981670980274	0	0.239809812149	0.158715145661	0.886935244208	0.993703693678	0.994257871303	0.55173270591	0.266144255382	0.849218480211	0.31055586239	0.368697914073	0.436018247804	0.0934232591712	0.372073031517	0	0.147291423162	0.00362912719001
441	rs17469166	7	78528822	7	78899506	0.0106	0.036	0.003	0.0905	0.0286	MAGI2	ENSG00000187391	7	79082890	7	79453667	2.9942578713	1	0.940601263716	rs141650299	3.584e-08	0.5375	0	intron_variant	3	1	0.650545001001	0.918777903996	0.880829442486	0.454778599566	0.0932207929333	0.0981670980274	0	0.239809812149	0.158715145661	0.886935244208	0.993703693678	0.994257871303	0.55173270591	0.266144255382	0.849218480211	0.31055586239	0.368697914073	0.436018247804	0.0934232591712	0.372073031517	0	0.147291423162	0.00362912719001
442	rs17469166	7	78528822	7	78899506	0.0106	0.036	0.003	0.0905	0.0286	MAGI2	ENSG00000187391	7	79082890	7	79453667	2.9942578713	1	0.919391404801	rs521851	9.466e-09	0.5437	0	intron_variant	3	1	0.650545001001	0.918777903996	0.880829442486	0.454778599566	0.0932207929333	0.0981670980274	0	0.239809812149	0.158715145661	0.886935244208	0.993703693678	0.994257871303	0.55173270591	0.266144255382	0.849218480211	0.31055586239	0.368697914073	0.436018247804	0.0934232591712	0.372073031517	0	0.147291423162	0.00362912719001
443	rs17469166	7	78528822	7	78899506	0.0106	0.036	0.003	0.0905	0.0286	MAGI2	ENSG00000187391	7	79082890	7	79453667	2.9942578713	1	0.940601263716	rs142475793	3.584e-08	0.5375	0	intron_variant	3	1	0.650545001001	0.918777903996	0.880829442486	0.454778599566	0.0932207929333	0.0981670980274	0	0.239809812149	0.158715145661	0.886935244208	0.993703693678	0.994257871303	0.55173270591	0.266144255382	0.849218480211	0.31055586239	0.368697914073	0.436018247804	0.0934232591712	0.372073031517	0	0.147291423162	0.00362912719001
444	rs17469166	7	78528822	7	78899506	0.0106	0.036	0.003	0.0905	0.0286	MAGI2	ENSG00000187391	7	79082890	7	79453667	2.9942578713	1	0.927906431841	rs17390355	4.144e-08	0.5346	0	intron_variant	3	1	0.650545001001	0.918777903996	0.880829442486	0.454778599566	0.0932207929333	0.0981670980274	0	0.239809812149	0.158715145661	0.886935244208	0.993703693678	0.994257871303	0.55173270591	0.266144255382	0.849218480211	0.31055586239	0.368697914073	0.436018247804	0.0934232591712	0.372073031517	0	0.147291423162	0.00362912719001
445	rs17469166	7	78528822	7	78899506	0.0106	0.036	0.003	0.0905	0.0286	MAGI2	ENSG00000187391	7	79082890	7	79453667	2.9942578713	1	0.964157067225	rs73143070	3.23e-08	0.5388	0	intron_variant	3	1	0.650545001001	0.918777903996	0.880829442486	0.454778599566	0.0932207929333	0.0981670980274	0	0.239809812149	0.158715145661	0.886935244208	0.993703693678	0.994257871303	0.55173270591	0.266144255382	0.849218480211	0.31055586239	0.368697914073	0.436018247804	0.0934232591712	0.372073031517	0	0.147291423162	0.00362912719001
446	rs17469166	7	78528822	7	78899506	0.0106	0.036	0.003	0.0905	0.0286	MAGI2	ENSG00000187391	7	79082890	7	79453667	2.9942578713	1	0.964157067225	rs73143055	3.846e-08	0.5361	0	intron_variant	3	1	0.650545001001	0.918777903996	0.880829442486	0.454778599566	0.0932207929333	0.0981670980274	0	0.239809812149	0.158715145661	0.886935244208	0.993703693678	0.994257871303	0.55173270591	0.266144255382	0.849218480211	0.31055586239	0.368697914073	0.436018247804	0.0934232591712	0.372073031517	0	0.147291423162	0.00362912719001
447	rs17469166	7	78528822	7	78899506	0.0106	0.036	0.003	0.0905	0.0286	MAGI2	ENSG00000187391	7	79082890	7	79453667	2.9942578713	1	0.964157067225	rs73143059	3.23e-08	0.5388	0	intron_variant	3	1	0.650545001001	0.918777903996	0.880829442486	0.454778599566	0.0932207929333	0.0981670980274	0	0.239809812149	0.158715145661	0.886935244208	0.993703693678	0.994257871303	0.55173270591	0.266144255382	0.849218480211	0.31055586239	0.368697914073	0.436018247804	0.0934232591712	0.372073031517	0	0.147291423162	0.00362912719001
448	rs17469166	7	78528822	7	78899506	0.0106	0.036	0.003	0.0905	0.0286	MAGI2	ENSG00000187391	7	79082890	7	79453667	2.9942578713	1	0.964157067225	rs7789403	2.644e-08	0.5428	0	intron_variant	3	1	0.650545001001	0.918777903996	0.880829442486	0.454778599566	0.0932207929333	0.0981670980274	0	0.239809812149	0.158715145661	0.886935244208	0.993703693678	0.994257871303	0.55173270591	0.266144255382	0.849218480211	0.31055586239	0.368697914073	0.436018247804	0.0934232591712	0.372073031517	0	0.147291423162	0.00362912719001
449	rs17469166	7	78528822	7	78899506	0.0106	0.036	0.003	0.0905	0.0286	MAGI2	ENSG00000187391	7	79082890	7	79453667	2.9942578713	1	0.927906431841	rs6951658	4.144e-08	0.5346	0	intron_variant	3	1	0.650545001001	0.918777903996	0.880829442486	0.454778599566	0.0932207929333	0.0981670980274	0	0.239809812149	0.158715145661	0.886935244208	0.993703693678	0.994257871303	0.55173270591	0.266144255382	0.849218480211	0.31055586239	0.368697914073	0.436018247804	0.0934232591712	0.372073031517	0	0.147291423162	0.00362912719001
450	rs17469166	7	78528822	7	78899506	0.0106	0.036	0.003	0.0905	0.0286	MAGI2	ENSG00000187391	7	79082890	7	79453667	2.9942578713	1	0.940601263716	rs73143039	3.584e-08	0.5375	0	intron_variant	3	1	0.650545001001	0.918777903996	0.880829442486	0.454778599566	0.0932207929333	0.0981670980274	0	0.239809812149	0.158715145661	0.886935244208	0.993703693678	0.994257871303	0.55173270591	0.266144255382	0.849218480211	0.31055586239	0.368697914073	0.436018247804	0.0934232591712	0.372073031517	0	0.147291423162	0.00362912719001
451	rs17469166	7	78528822	7	78899506	0.0106	0.036	0.003	0.0905	0.0286	MAGI2	ENSG00000187391	7	79082890	7	79453667	2.9942578713	1	0.964157067225	rs150944644	3.846e-08	0.5361	0	intron_variant	3	1	0.650545001001	0.918777903996	0.880829442486	0.454778599566	0.0932207929333	0.0981670980274	0	0.239809812149	0.158715145661	0.886935244208	0.993703693678	0.994257871303	0.55173270591	0.266144255382	0.849218480211	0.31055586239	0.368697914073	0.436018247804	0.0934232591712	0.372073031517	0	0.147291423162	0.00362912719001
452	rs17469166	7	78528822	7	78899506	0.0106	0.036	0.003	0.0905	0.0286	MAGI2	ENSG00000187391	7	79082890	7	79453667	2.9942578713	1	0.916398400369	rs17455327	4.144e-08	0.5346	0	intron_variant	3	1	0.650545001001	0.918777903996	0.880829442486	0.454778599566	0.0932207929333	0.0981670980274	0	0.239809812149	0.158715145661	0.886935244208	0.993703693678	0.994257871303	0.55173270591	0.266144255382	0.849218480211	0.31055586239	0.368697914073	0.436018247804	0.0934232591712	0.372073031517	0	0.147291423162	0.00362912719001
453	rs17469166	7	78528822	7	78899506	0.0106	0.036	0.003	0.0905	0.0286	MAGI2	ENSG00000187391	7	79082890	7	79453667	2.9942578713	1	0.940601263716	rs117038961	3.584e-08	0.5375	0	intron_variant	3	1	0.650545001001	0.918777903996	0.880829442486	0.454778599566	0.0932207929333	0.0981670980274	0	0.239809812149	0.158715145661	0.886935244208	0.993703693678	0.994257871303	0.55173270591	0.266144255382	0.849218480211	0.31055586239	0.368697914073	0.436018247804	0.0934232591712	0.372073031517	0	0.147291423162	0.00362912719001
454	rs17469166	7	78528822	7	78899506	0.0106	0.036	0.003	0.0905	0.0286	MAGI2	ENSG00000187391	7	79082890	7	79453667	2.9942578713	1	0.940601263716	rs6957268	3.584e-08	0.5375	0	intron_variant	3	1	0.650545001001	0.918777903996	0.880829442486	0.454778599566	0.0932207929333	0.0981670980274	0	0.239809812149	0.158715145661	0.886935244208	0.993703693678	0.994257871303	0.55173270591	0.266144255382	0.849218480211	0.31055586239	0.368697914073	0.436018247804	0.0934232591712	0.372073031517	0	0.147291423162	0.00362912719001
455	rs17469166	7	78528822	7	78899506	0.0106	0.036	0.003	0.0905	0.0286	MAGI2	ENSG00000187391	7	79082890	7	79453667	2.9942578713	1	0.927906431841	rs73137294	3.584e-08	0.5375	0	intron_variant	3	1	0.650545001001	0.918777903996	0.880829442486	0.454778599566	0.0932207929333	0.0981670980274	0	0.239809812149	0.158715145661	0.886935244208	0.993703693678	0.994257871303	0.55173270591	0.266144255382	0.849218480211	0.31055586239	0.368697914073	0.436018247804	0.0934232591712	0.372073031517	0	0.147291423162	0.00362912719001
456	rs17469166	7	78528822	7	78899506	0.0106	0.036	0.003	0.0905	0.0286	MAGI2	ENSG00000187391	7	79082890	7	79453667	2.9942578713	1	0.940601263716	rs111922753	3.584e-08	0.5375	0	intron_variant	3	1	0.650545001001	0.918777903996	0.880829442486	0.454778599566	0.0932207929333	0.0981670980274	0	0.239809812149	0.158715145661	0.886935244208	0.993703693678	0.994257871303	0.55173270591	0.266144255382	0.849218480211	0.31055586239	0.368697914073	0.436018247804	0.0934232591712	0.372073031517	0	0.147291423162	0.00362912719001
457	rs115130914	7	78470707	7	78841391	0.0053	0.0317	0.004	0.0825	0.0286	MAGI2	ENSG00000187391	7	79082890	7	79453667	2.99683942624	1	0.893771706025	rs73143040	3.584e-08	0.5375	0	intron_variant	3	1	0.4721220055	0.943120741784	0.789822504603	0.359190767687	0.167157796489	0.295569487085	0	0.40049307112	0.205753703598	0.92799759433	0.996839426239	0.990796407524	0.910525595677	0.156143949872	0.772498040468	0.305625732718	0.336430849258	0.676256807107	0.318399110233	0.686766471038	0	0.0875324397765	0.119019268806
458	rs115130914	7	78470707	7	78841391	0.0053	0.0317	0.004	0.0825	0.0286	MAGI2	ENSG00000187391	7	79082890	7	79453667	2.99683942624	1	0.902264415376	rs73143027	4.144e-08	0.5346	0	intron_variant	3	1	0.4721220055	0.943120741784	0.789822504603	0.359190767687	0.167157796489	0.295569487085	0	0.40049307112	0.205753703598	0.92799759433	0.996839426239	0.990796407524	0.910525595677	0.156143949872	0.772498040468	0.305625732718	0.336430849258	0.676256807107	0.318399110233	0.686766471038	0	0.0875324397765	0.119019268806
459	rs115130914	7	78470707	7	78841391	0.0053	0.0317	0.004	0.0825	0.0286	MAGI2	ENSG00000187391	7	79082890	7	79453667	2.99683942624	1	0.902264415376	rs6951989	4.144e-08	0.5346	0	intron_variant	3	1	0.4721220055	0.943120741784	0.789822504603	0.359190767687	0.167157796489	0.295569487085	0	0.40049307112	0.205753703598	0.92799759433	0.996839426239	0.990796407524	0.910525595677	0.156143949872	0.772498040468	0.305625732718	0.336430849258	0.676256807107	0.318399110233	0.686766471038	0	0.0875324397765	0.119019268806
460	rs115130914	7	78470707	7	78841391	0.0053	0.0317	0.004	0.0825	0.0286	MAGI2	ENSG00000187391	7	79082890	7	79453667	2.99683942624	1	0.883068040089	rs73143043	3.846e-08	0.5361	0	intron_variant	3	1	0.4721220055	0.943120741784	0.789822504603	0.359190767687	0.167157796489	0.295569487085	0	0.40049307112	0.205753703598	0.92799759433	0.996839426239	0.990796407524	0.910525595677	0.156143949872	0.772498040468	0.305625732718	0.336430849258	0.676256807107	0.318399110233	0.686766471038	0	0.0875324397765	0.119019268806
461	rs115130914	7	78470707	7	78841391	0.0053	0.0317	0.004	0.0825	0.0286	MAGI2	ENSG00000187391	7	79082890	7	79453667	2.99683942624	1	0.883068040089	rs138002846	3.846e-08	0.5361	0	intron_variant	3	1	0.4721220055	0.943120741784	0.789822504603	0.359190767687	0.167157796489	0.295569487085	0	0.40049307112	0.205753703598	0.92799759433	0.996839426239	0.990796407524	0.910525595677	0.156143949872	0.772498040468	0.305625732718	0.336430849258	0.676256807107	0.318399110233	0.686766471038	0	0.0875324397765	0.119019268806
462	rs115130914	7	78470707	7	78841391	0.0053	0.0317	0.004	0.0825	0.0286	MAGI2	ENSG00000187391	7	79082890	7	79453667	2.99683942624	1	0.845759801104	rs73137258	4.737e-08	0.5364	0	intron_variant	3	1	0.4721220055	0.943120741784	0.789822504603	0.359190767687	0.167157796489	0.295569487085	0	0.40049307112	0.205753703598	0.92799759433	0.996839426239	0.990796407524	0.910525595677	0.156143949872	0.772498040468	0.305625732718	0.336430849258	0.676256807107	0.318399110233	0.686766471038	0	0.0875324397765	0.119019268806
463	rs115130914	7	78470707	7	78841391	0.0053	0.0317	0.004	0.0825	0.0286	MAGI2	ENSG00000187391	7	79082890	7	79453667	2.99683942624	1	0.869720377744	rs113459111	2.53e-08	0.5432	0	intron_variant	3	1	0.4721220055	0.943120741784	0.789822504603	0.359190767687	0.167157796489	0.295569487085	0	0.40049307112	0.205753703598	0.92799759433	0.996839426239	0.990796407524	0.910525595677	0.156143949872	0.772498040468	0.305625732718	0.336430849258	0.676256807107	0.318399110233	0.686766471038	0	0.0875324397765	0.119019268806
464	rs115130914	7	78470707	7	78841391	0.0053	0.0317	0.004	0.0825	0.0286	MAGI2	ENSG00000187391	7	79082890	7	79453667	2.99683942624	1	0.869720377744	rs73143084	2.53e-08	0.5432	0	intron_variant	3	1	0.4721220055	0.943120741784	0.789822504603	0.359190767687	0.167157796489	0.295569487085	0	0.40049307112	0.205753703598	0.92799759433	0.996839426239	0.990796407524	0.910525595677	0.156143949872	0.772498040468	0.305625732718	0.336430849258	0.676256807107	0.318399110233	0.686766471038	0	0.0875324397765	0.119019268806
465	rs115130914	7	78470707	7	78841391	0.0053	0.0317	0.004	0.0825	0.0286	MAGI2	ENSG00000187391	7	79082890	7	79453667	2.99683942624	1	0.893771706025	rs141650299	3.584e-08	0.5375	0	intron_variant	3	1	0.4721220055	0.943120741784	0.789822504603	0.359190767687	0.167157796489	0.295569487085	0	0.40049307112	0.205753703598	0.92799759433	0.996839426239	0.990796407524	0.910525595677	0.156143949872	0.772498040468	0.305625732718	0.336430849258	0.676256807107	0.318399110233	0.686766471038	0	0.0875324397765	0.119019268806
466	rs115130914	7	78470707	7	78841391	0.0053	0.0317	0.004	0.0825	0.0286	MAGI2	ENSG00000187391	7	79082890	7	79453667	2.99683942624	1	0.829055775625	rs521851	9.466e-09	0.5437	0	intron_variant	3	1	0.4721220055	0.943120741784	0.789822504603	0.359190767687	0.167157796489	0.295569487085	0	0.40049307112	0.205753703598	0.92799759433	0.996839426239	0.990796407524	0.910525595677	0.156143949872	0.772498040468	0.305625732718	0.336430849258	0.676256807107	0.318399110233	0.686766471038	0	0.0875324397765	0.119019268806
467	rs115130914	7	78470707	7	78841391	0.0053	0.0317	0.004	0.0825	0.0286	MAGI2	ENSG00000187391	7	79082890	7	79453667	2.99683942624	1	0.893771706025	rs142475793	3.584e-08	0.5375	0	intron_variant	3	1	0.4721220055	0.943120741784	0.789822504603	0.359190767687	0.167157796489	0.295569487085	0	0.40049307112	0.205753703598	0.92799759433	0.996839426239	0.990796407524	0.910525595677	0.156143949872	0.772498040468	0.305625732718	0.336430849258	0.676256807107	0.318399110233	0.686766471038	0	0.0875324397765	0.119019268806
468	rs115130914	7	78470707	7	78841391	0.0053	0.0317	0.004	0.0825	0.0286	MAGI2	ENSG00000187391	7	79082890	7	79453667	2.99683942624	1	0.902264415376	rs17390355	4.144e-08	0.5346	0	intron_variant	3	1	0.4721220055	0.943120741784	0.789822504603	0.359190767687	0.167157796489	0.295569487085	0	0.40049307112	0.205753703598	0.92799759433	0.996839426239	0.990796407524	0.910525595677	0.156143949872	0.772498040468	0.305625732718	0.336430849258	0.676256807107	0.318399110233	0.686766471038	0	0.0875324397765	0.119019268806
469	rs115130914	7	78470707	7	78841391	0.0053	0.0317	0.004	0.0825	0.0286	MAGI2	ENSG00000187391	7	79082890	7	79453667	2.99683942624	1	0.869720377744	rs73143070	3.23e-08	0.5388	0	intron_variant	3	1	0.4721220055	0.943120741784	0.789822504603	0.359190767687	0.167157796489	0.295569487085	0	0.40049307112	0.205753703598	0.92799759433	0.996839426239	0.990796407524	0.910525595677	0.156143949872	0.772498040468	0.305625732718	0.336430849258	0.676256807107	0.318399110233	0.686766471038	0	0.0875324397765	0.119019268806
470	rs115130914	7	78470707	7	78841391	0.0053	0.0317	0.004	0.0825	0.0286	MAGI2	ENSG00000187391	7	79082890	7	79453667	2.99683942624	1	0.869720377744	rs73143055	3.846e-08	0.5361	0	intron_variant	3	1	0.4721220055	0.943120741784	0.789822504603	0.359190767687	0.167157796489	0.295569487085	0	0.40049307112	0.205753703598	0.92799759433	0.996839426239	0.990796407524	0.910525595677	0.156143949872	0.772498040468	0.305625732718	0.336430849258	0.676256807107	0.318399110233	0.686766471038	0	0.0875324397765	0.119019268806
471	rs115130914	7	78470707	7	78841391	0.0053	0.0317	0.004	0.0825	0.0286	MAGI2	ENSG00000187391	7	79082890	7	79453667	2.99683942624	1	0.869720377744	rs73143059	3.23e-08	0.5388	0	intron_variant	3	1	0.4721220055	0.943120741784	0.789822504603	0.359190767687	0.167157796489	0.295569487085	0	0.40049307112	0.205753703598	0.92799759433	0.996839426239	0.990796407524	0.910525595677	0.156143949872	0.772498040468	0.305625732718	0.336430849258	0.676256807107	0.318399110233	0.686766471038	0	0.0875324397765	0.119019268806
472	rs115130914	7	78470707	7	78841391	0.0053	0.0317	0.004	0.0825	0.0286	MAGI2	ENSG00000187391	7	79082890	7	79453667	2.99683942624	1	0.869720377744	rs7789403	2.644e-08	0.5428	0	intron_variant	3	1	0.4721220055	0.943120741784	0.789822504603	0.359190767687	0.167157796489	0.295569487085	0	0.40049307112	0.205753703598	0.92799759433	0.996839426239	0.990796407524	0.910525595677	0.156143949872	0.772498040468	0.305625732718	0.336430849258	0.676256807107	0.318399110233	0.686766471038	0	0.0875324397765	0.119019268806
473	rs115130914	7	78470707	7	78841391	0.0053	0.0317	0.004	0.0825	0.0286	MAGI2	ENSG00000187391	7	79082890	7	79453667	2.99683942624	1	0.902264415376	rs6951658	4.144e-08	0.5346	0	intron_variant	3	1	0.4721220055	0.943120741784	0.789822504603	0.359190767687	0.167157796489	0.295569487085	0	0.40049307112	0.205753703598	0.92799759433	0.996839426239	0.990796407524	0.910525595677	0.156143949872	0.772498040468	0.305625732718	0.336430849258	0.676256807107	0.318399110233	0.686766471038	0	0.0875324397765	0.119019268806
474	rs115130914	7	78470707	7	78841391	0.0053	0.0317	0.004	0.0825	0.0286	MAGI2	ENSG00000187391	7	79082890	7	79453667	2.99683942624	1	0.893771706025	rs73143039	3.584e-08	0.5375	0	intron_variant	3	1	0.4721220055	0.943120741784	0.789822504603	0.359190767687	0.167157796489	0.295569487085	0	0.40049307112	0.205753703598	0.92799759433	0.996839426239	0.990796407524	0.910525595677	0.156143949872	0.772498040468	0.305625732718	0.336430849258	0.676256807107	0.318399110233	0.686766471038	0	0.0875324397765	0.119019268806
475	rs115130914	7	78470707	7	78841391	0.0053	0.0317	0.004	0.0825	0.0286	MAGI2	ENSG00000187391	7	79082890	7	79453667	2.99683942624	1	0.869720377744	rs150944644	3.846e-08	0.5361	0	intron_variant	3	1	0.4721220055	0.943120741784	0.789822504603	0.359190767687	0.167157796489	0.295569487085	0	0.40049307112	0.205753703598	0.92799759433	0.996839426239	0.990796407524	0.910525595677	0.156143949872	0.772498040468	0.305625732718	0.336430849258	0.676256807107	0.318399110233	0.686766471038	0	0.0875324397765	0.119019268806
476	rs115130914	7	78470707	7	78841391	0.0053	0.0317	0.004	0.0825	0.0286	MAGI2	ENSG00000187391	7	79082890	7	79453667	2.99683942624	1	0.891149216049	rs17455327	4.144e-08	0.5346	0	intron_variant	3	1	0.4721220055	0.943120741784	0.789822504603	0.359190767687	0.167157796489	0.295569487085	0	0.40049307112	0.205753703598	0.92799759433	0.996839426239	0.990796407524	0.910525595677	0.156143949872	0.772498040468	0.305625732718	0.336430849258	0.676256807107	0.318399110233	0.686766471038	0	0.0875324397765	0.119019268806
477	rs115130914	7	78470707	7	78841391	0.0053	0.0317	0.004	0.0825	0.0286	MAGI2	ENSG00000187391	7	79082890	7	79453667	2.99683942624	1	0.893771706025	rs117038961	3.584e-08	0.5375	0	intron_variant	3	1	0.4721220055	0.943120741784	0.789822504603	0.359190767687	0.167157796489	0.295569487085	0	0.40049307112	0.205753703598	0.92799759433	0.996839426239	0.990796407524	0.910525595677	0.156143949872	0.772498040468	0.305625732718	0.336430849258	0.676256807107	0.318399110233	0.686766471038	0	0.0875324397765	0.119019268806
478	rs115130914	7	78470707	7	78841391	0.0053	0.0317	0.004	0.0825	0.0286	MAGI2	ENSG00000187391	7	79082890	7	79453667	2.99683942624	1	0.893771706025	rs6957268	3.584e-08	0.5375	0	intron_variant	3	1	0.4721220055	0.943120741784	0.789822504603	0.359190767687	0.167157796489	0.295569487085	0	0.40049307112	0.205753703598	0.92799759433	0.996839426239	0.990796407524	0.910525595677	0.156143949872	0.772498040468	0.305625732718	0.336430849258	0.676256807107	0.318399110233	0.686766471038	0	0.0875324397765	0.119019268806
479	rs115130914	7	78470707	7	78841391	0.0053	0.0317	0.004	0.0825	0.0286	MAGI2	ENSG00000187391	7	79082890	7	79453667	2.99683942624	1	0.902264415376	rs73137294	3.584e-08	0.5375	0	intron_variant	3	1	0.4721220055	0.943120741784	0.789822504603	0.359190767687	0.167157796489	0.295569487085	0	0.40049307112	0.205753703598	0.92799759433	0.996839426239	0.990796407524	0.910525595677	0.156143949872	0.772498040468	0.305625732718	0.336430849258	0.676256807107	0.318399110233	0.686766471038	0	0.0875324397765	0.119019268806
480	rs115130914	7	78470707	7	78841391	0.0053	0.0317	0.004	0.0825	0.0286	MAGI2	ENSG00000187391	7	79082890	7	79453667	2.99683942624	1	0.893771706025	rs111922753	3.584e-08	0.5375	0	intron_variant	3	1	0.4721220055	0.943120741784	0.789822504603	0.359190767687	0.167157796489	0.295569487085	0	0.40049307112	0.205753703598	0.92799759433	0.996839426239	0.990796407524	0.910525595677	0.156143949872	0.772498040468	0.305625732718	0.336430849258	0.676256807107	0.318399110233	0.686766471038	0	0.0875324397765	0.119019268806
481	rs17455348	7	78470188	7	78840872	0.0053	0.0317	0.004	0.0825	0.0286	MAGI2	ENSG00000187391	7	79082890	7	79453667	2.99684085364	1	0.893771706025	rs73143040	3.584e-08	0.5375	0	intron_variant	3	1	0.472511900859	0.943131590929	0.789822504603	0.358948821458	0.167472177267	0.295569487085	0	0.400491220727	0.206022420781	0.927963309393	0.996840853643	0.990787211146	0.91055384865	0.156398875446	0.772340109311	0.305923425016	0.336927337552	0.67647457307	0.319043172106	0.686998966985	0	0.0873584404935	0.118679343831
482	rs17455348	7	78470188	7	78840872	0.0053	0.0317	0.004	0.0825	0.0286	MAGI2	ENSG00000187391	7	79082890	7	79453667	2.99684085364	1	0.902264415376	rs73143027	4.144e-08	0.5346	0	intron_variant	3	1	0.472511900859	0.943131590929	0.789822504603	0.358948821458	0.167472177267	0.295569487085	0	0.400491220727	0.206022420781	0.927963309393	0.996840853643	0.990787211146	0.91055384865	0.156398875446	0.772340109311	0.305923425016	0.336927337552	0.67647457307	0.319043172106	0.686998966985	0	0.0873584404935	0.118679343831
483	rs17455348	7	78470188	7	78840872	0.0053	0.0317	0.004	0.0825	0.0286	MAGI2	ENSG00000187391	7	79082890	7	79453667	2.99684085364	1	0.902264415376	rs6951989	4.144e-08	0.5346	0	intron_variant	3	1	0.472511900859	0.943131590929	0.789822504603	0.358948821458	0.167472177267	0.295569487085	0	0.400491220727	0.206022420781	0.927963309393	0.996840853643	0.990787211146	0.91055384865	0.156398875446	0.772340109311	0.305923425016	0.336927337552	0.67647457307	0.319043172106	0.686998966985	0	0.0873584404935	0.118679343831
484	rs17455348	7	78470188	7	78840872	0.0053	0.0317	0.004	0.0825	0.0286	MAGI2	ENSG00000187391	7	79082890	7	79453667	2.99684085364	1	0.883068040089	rs73143043	3.846e-08	0.5361	0	intron_variant	3	1	0.472511900859	0.943131590929	0.789822504603	0.358948821458	0.167472177267	0.295569487085	0	0.400491220727	0.206022420781	0.927963309393	0.996840853643	0.990787211146	0.91055384865	0.156398875446	0.772340109311	0.305923425016	0.336927337552	0.67647457307	0.319043172106	0.686998966985	0	0.0873584404935	0.118679343831
485	rs17455348	7	78470188	7	78840872	0.0053	0.0317	0.004	0.0825	0.0286	MAGI2	ENSG00000187391	7	79082890	7	79453667	2.99684085364	1	0.883068040089	rs138002846	3.846e-08	0.5361	0	intron_variant	3	1	0.472511900859	0.943131590929	0.789822504603	0.358948821458	0.167472177267	0.295569487085	0	0.400491220727	0.206022420781	0.927963309393	0.996840853643	0.990787211146	0.91055384865	0.156398875446	0.772340109311	0.305923425016	0.336927337552	0.67647457307	0.319043172106	0.686998966985	0	0.0873584404935	0.118679343831
486	rs17455348	7	78470188	7	78840872	0.0053	0.0317	0.004	0.0825	0.0286	MAGI2	ENSG00000187391	7	79082890	7	79453667	2.99684085364	1	0.845759801104	rs73137258	4.737e-08	0.5364	0	intron_variant	3	1	0.472511900859	0.943131590929	0.789822504603	0.358948821458	0.167472177267	0.295569487085	0	0.400491220727	0.206022420781	0.927963309393	0.996840853643	0.990787211146	0.91055384865	0.156398875446	0.772340109311	0.305923425016	0.336927337552	0.67647457307	0.319043172106	0.686998966985	0	0.0873584404935	0.118679343831
487	rs17455348	7	78470188	7	78840872	0.0053	0.0317	0.004	0.0825	0.0286	MAGI2	ENSG00000187391	7	79082890	7	79453667	2.99684085364	1	0.869720377744	rs113459111	2.53e-08	0.5432	0	intron_variant	3	1	0.472511900859	0.943131590929	0.789822504603	0.358948821458	0.167472177267	0.295569487085	0	0.400491220727	0.206022420781	0.927963309393	0.996840853643	0.990787211146	0.91055384865	0.156398875446	0.772340109311	0.305923425016	0.336927337552	0.67647457307	0.319043172106	0.686998966985	0	0.0873584404935	0.118679343831
488	rs17455348	7	78470188	7	78840872	0.0053	0.0317	0.004	0.0825	0.0286	MAGI2	ENSG00000187391	7	79082890	7	79453667	2.99684085364	1	0.869720377744	rs73143084	2.53e-08	0.5432	0	intron_variant	3	1	0.472511900859	0.943131590929	0.789822504603	0.358948821458	0.167472177267	0.295569487085	0	0.400491220727	0.206022420781	0.927963309393	0.996840853643	0.990787211146	0.91055384865	0.156398875446	0.772340109311	0.305923425016	0.336927337552	0.67647457307	0.319043172106	0.686998966985	0	0.0873584404935	0.118679343831
489	rs17455348	7	78470188	7	78840872	0.0053	0.0317	0.004	0.0825	0.0286	MAGI2	ENSG00000187391	7	79082890	7	79453667	2.99684085364	1	0.893771706025	rs141650299	3.584e-08	0.5375	0	intron_variant	3	1	0.472511900859	0.943131590929	0.789822504603	0.358948821458	0.167472177267	0.295569487085	0	0.400491220727	0.206022420781	0.927963309393	0.996840853643	0.990787211146	0.91055384865	0.156398875446	0.772340109311	0.305923425016	0.336927337552	0.67647457307	0.319043172106	0.686998966985	0	0.0873584404935	0.118679343831
490	rs17455348	7	78470188	7	78840872	0.0053	0.0317	0.004	0.0825	0.0286	MAGI2	ENSG00000187391	7	79082890	7	79453667	2.99684085364	1	0.829055775625	rs521851	9.466e-09	0.5437	0	intron_variant	3	1	0.472511900859	0.943131590929	0.789822504603	0.358948821458	0.167472177267	0.295569487085	0	0.400491220727	0.206022420781	0.927963309393	0.996840853643	0.990787211146	0.91055384865	0.156398875446	0.772340109311	0.305923425016	0.336927337552	0.67647457307	0.319043172106	0.686998966985	0	0.0873584404935	0.118679343831
491	rs17455348	7	78470188	7	78840872	0.0053	0.0317	0.004	0.0825	0.0286	MAGI2	ENSG00000187391	7	79082890	7	79453667	2.99684085364	1	0.893771706025	rs142475793	3.584e-08	0.5375	0	intron_variant	3	1	0.472511900859	0.943131590929	0.789822504603	0.358948821458	0.167472177267	0.295569487085	0	0.400491220727	0.206022420781	0.927963309393	0.996840853643	0.990787211146	0.91055384865	0.156398875446	0.772340109311	0.305923425016	0.336927337552	0.67647457307	0.319043172106	0.686998966985	0	0.0873584404935	0.118679343831
492	rs17455348	7	78470188	7	78840872	0.0053	0.0317	0.004	0.0825	0.0286	MAGI2	ENSG00000187391	7	79082890	7	79453667	2.99684085364	1	0.902264415376	rs17390355	4.144e-08	0.5346	0	intron_variant	3	1	0.472511900859	0.943131590929	0.789822504603	0.358948821458	0.167472177267	0.295569487085	0	0.400491220727	0.206022420781	0.927963309393	0.996840853643	0.990787211146	0.91055384865	0.156398875446	0.772340109311	0.305923425016	0.336927337552	0.67647457307	0.319043172106	0.686998966985	0	0.0873584404935	0.118679343831
493	rs17455348	7	78470188	7	78840872	0.0053	0.0317	0.004	0.0825	0.0286	MAGI2	ENSG00000187391	7	79082890	7	79453667	2.99684085364	1	0.869720377744	rs73143070	3.23e-08	0.5388	0	intron_variant	3	1	0.472511900859	0.943131590929	0.789822504603	0.358948821458	0.167472177267	0.295569487085	0	0.400491220727	0.206022420781	0.927963309393	0.996840853643	0.990787211146	0.91055384865	0.156398875446	0.772340109311	0.305923425016	0.336927337552	0.67647457307	0.319043172106	0.686998966985	0	0.0873584404935	0.118679343831
494	rs17455348	7	78470188	7	78840872	0.0053	0.0317	0.004	0.0825	0.0286	MAGI2	ENSG00000187391	7	79082890	7	79453667	2.99684085364	1	0.869720377744	rs73143055	3.846e-08	0.5361	0	intron_variant	3	1	0.472511900859	0.943131590929	0.789822504603	0.358948821458	0.167472177267	0.295569487085	0	0.400491220727	0.206022420781	0.927963309393	0.996840853643	0.990787211146	0.91055384865	0.156398875446	0.772340109311	0.305923425016	0.336927337552	0.67647457307	0.319043172106	0.686998966985	0	0.0873584404935	0.118679343831
495	rs17455348	7	78470188	7	78840872	0.0053	0.0317	0.004	0.0825	0.0286	MAGI2	ENSG00000187391	7	79082890	7	79453667	2.99684085364	1	0.869720377744	rs73143059	3.23e-08	0.5388	0	intron_variant	3	1	0.472511900859	0.943131590929	0.789822504603	0.358948821458	0.167472177267	0.295569487085	0	0.400491220727	0.206022420781	0.927963309393	0.996840853643	0.990787211146	0.91055384865	0.156398875446	0.772340109311	0.305923425016	0.336927337552	0.67647457307	0.319043172106	0.686998966985	0	0.0873584404935	0.118679343831
496	rs17455348	7	78470188	7	78840872	0.0053	0.0317	0.004	0.0825	0.0286	MAGI2	ENSG00000187391	7	79082890	7	79453667	2.99684085364	1	0.869720377744	rs7789403	2.644e-08	0.5428	0	intron_variant	3	1	0.472511900859	0.943131590929	0.789822504603	0.358948821458	0.167472177267	0.295569487085	0	0.400491220727	0.206022420781	0.927963309393	0.996840853643	0.990787211146	0.91055384865	0.156398875446	0.772340109311	0.305923425016	0.336927337552	0.67647457307	0.319043172106	0.686998966985	0	0.0873584404935	0.118679343831
497	rs17455348	7	78470188	7	78840872	0.0053	0.0317	0.004	0.0825	0.0286	MAGI2	ENSG00000187391	7	79082890	7	79453667	2.99684085364	1	0.902264415376	rs6951658	4.144e-08	0.5346	0	intron_variant	3	1	0.472511900859	0.943131590929	0.789822504603	0.358948821458	0.167472177267	0.295569487085	0	0.400491220727	0.206022420781	0.927963309393	0.996840853643	0.990787211146	0.91055384865	0.156398875446	0.772340109311	0.305923425016	0.336927337552	0.67647457307	0.319043172106	0.686998966985	0	0.0873584404935	0.118679343831
498	rs17455348	7	78470188	7	78840872	0.0053	0.0317	0.004	0.0825	0.0286	MAGI2	ENSG00000187391	7	79082890	7	79453667	2.99684085364	1	0.893771706025	rs73143039	3.584e-08	0.5375	0	intron_variant	3	1	0.472511900859	0.943131590929	0.789822504603	0.358948821458	0.167472177267	0.295569487085	0	0.400491220727	0.206022420781	0.927963309393	0.996840853643	0.990787211146	0.91055384865	0.156398875446	0.772340109311	0.305923425016	0.336927337552	0.67647457307	0.319043172106	0.686998966985	0	0.0873584404935	0.118679343831
499	rs17455348	7	78470188	7	78840872	0.0053	0.0317	0.004	0.0825	0.0286	MAGI2	ENSG00000187391	7	79082890	7	79453667	2.99684085364	1	0.869720377744	rs150944644	3.846e-08	0.5361	0	intron_variant	3	1	0.472511900859	0.943131590929	0.789822504603	0.358948821458	0.167472177267	0.295569487085	0	0.400491220727	0.206022420781	0.927963309393	0.996840853643	0.990787211146	0.91055384865	0.156398875446	0.772340109311	0.305923425016	0.336927337552	0.67647457307	0.319043172106	0.686998966985	0	0.0873584404935	0.118679343831
500	rs17455348	7	78470188	7	78840872	0.0053	0.0317	0.004	0.0825	0.0286	MAGI2	ENSG00000187391	7	79082890	7	79453667	2.99684085364	1	0.891149216049	rs17455327	4.144e-08	0.5346	0	intron_variant	3	1	0.472511900859	0.943131590929	0.789822504603	0.358948821458	0.167472177267	0.295569487085	0	0.400491220727	0.206022420781	0.927963309393	0.996840853643	0.990787211146	0.91055384865	0.156398875446	0.772340109311	0.305923425016	0.336927337552	0.67647457307	0.319043172106	0.686998966985	0	0.0873584404935	0.118679343831
501	rs17455348	7	78470188	7	78840872	0.0053	0.0317	0.004	0.0825	0.0286	MAGI2	ENSG00000187391	7	79082890	7	79453667	2.99684085364	1	0.893771706025	rs117038961	3.584e-08	0.5375	0	intron_variant	3	1	0.472511900859	0.943131590929	0.789822504603	0.358948821458	0.167472177267	0.295569487085	0	0.400491220727	0.206022420781	0.927963309393	0.996840853643	0.990787211146	0.91055384865	0.156398875446	0.772340109311	0.305923425016	0.336927337552	0.67647457307	0.319043172106	0.686998966985	0	0.0873584404935	0.118679343831
502	rs17455348	7	78470188	7	78840872	0.0053	0.0317	0.004	0.0825	0.0286	MAGI2	ENSG00000187391	7	79082890	7	79453667	2.99684085364	1	0.893771706025	rs6957268	3.584e-08	0.5375	0	intron_variant	3	1	0.472511900859	0.943131590929	0.789822504603	0.358948821458	0.167472177267	0.295569487085	0	0.400491220727	0.206022420781	0.927963309393	0.996840853643	0.990787211146	0.91055384865	0.156398875446	0.772340109311	0.305923425016	0.336927337552	0.67647457307	0.319043172106	0.686998966985	0	0.0873584404935	0.118679343831
503	rs17455348	7	78470188	7	78840872	0.0053	0.0317	0.004	0.0825	0.0286	MAGI2	ENSG00000187391	7	79082890	7	79453667	2.99684085364	1	0.902264415376	rs73137294	3.584e-08	0.5375	0	intron_variant	3	1	0.472511900859	0.943131590929	0.789822504603	0.358948821458	0.167472177267	0.295569487085	0	0.400491220727	0.206022420781	0.927963309393	0.996840853643	0.990787211146	0.91055384865	0.156398875446	0.772340109311	0.305923425016	0.336927337552	0.67647457307	0.319043172106	0.686998966985	0	0.0873584404935	0.118679343831
504	rs17455348	7	78470188	7	78840872	0.0053	0.0317	0.004	0.0825	0.0286	MAGI2	ENSG00000187391	7	79082890	7	79453667	2.99684085364	1	0.893771706025	rs111922753	3.584e-08	0.5375	0	intron_variant	3	1	0.472511900859	0.943131590929	0.789822504603	0.358948821458	0.167472177267	0.295569487085	0	0.400491220727	0.206022420781	0.927963309393	0.996840853643	0.990787211146	0.91055384865	0.156398875446	0.772340109311	0.305923425016	0.336927337552	0.67647457307	0.319043172106	0.686998966985	0	0.0873584404935	0.118679343831
505	rs7801549	7	78517885	7	78888569	0.0507	0.1441	0.2153	0.0994	0.0961	MAGI2	ENSG00000187391	7	79082890	7	79453667	2.97815164483	1	0.845287166025	rs73143040	3.584e-08	0.5375	0	intron_variant	3	1	0.536530037133	0.927544934229	0.848551721095	0.283205697253	0.307666386346	0.390416225103	0	0.493416252884	0.192928245084	0.898620461535	0.978151644832	0.949303377023	0.524119108421	0.3946681011	0.922605134893	0.134362620317	0.0410534362842	0.0165353124088	0.476717435174	0.168671157962	0.425251708914	0.128701895156	0.0341719403712
506	rs7801549	7	78517885	7	78888569	0.0507	0.1441	0.2153	0.0994	0.0961	MAGI2	ENSG00000187391	7	79082890	7	79453667	2.97815164483	1	0.8334594436	rs73143027	4.144e-08	0.5346	0	intron_variant	3	1	0.536530037133	0.927544934229	0.848551721095	0.283205697253	0.307666386346	0.390416225103	0	0.493416252884	0.192928245084	0.898620461535	0.978151644832	0.949303377023	0.524119108421	0.3946681011	0.922605134893	0.134362620317	0.0410534362842	0.0165353124088	0.476717435174	0.168671157962	0.425251708914	0.128701895156	0.0341719403712
507	rs7801549	7	78517885	7	78888569	0.0507	0.1441	0.2153	0.0994	0.0961	MAGI2	ENSG00000187391	7	79082890	7	79453667	2.97815164483	1	0.8334594436	rs6951989	4.144e-08	0.5346	0	intron_variant	3	1	0.536530037133	0.927544934229	0.848551721095	0.283205697253	0.307666386346	0.390416225103	0	0.493416252884	0.192928245084	0.898620461535	0.978151644832	0.949303377023	0.524119108421	0.3946681011	0.922605134893	0.134362620317	0.0410534362842	0.0165353124088	0.476717435174	0.168671157962	0.425251708914	0.128701895156	0.0341719403712
508	rs7801549	7	78517885	7	78888569	0.0507	0.1441	0.2153	0.0994	0.0961	MAGI2	ENSG00000187391	7	79082890	7	79453667	2.97815164483	1	0.856074609049	rs73143043	3.846e-08	0.5361	0	intron_variant	3	1	0.536530037133	0.927544934229	0.848551721095	0.283205697253	0.307666386346	0.390416225103	0	0.493416252884	0.192928245084	0.898620461535	0.978151644832	0.949303377023	0.524119108421	0.3946681011	0.922605134893	0.134362620317	0.0410534362842	0.0165353124088	0.476717435174	0.168671157962	0.425251708914	0.128701895156	0.0341719403712
509	rs7801549	7	78517885	7	78888569	0.0507	0.1441	0.2153	0.0994	0.0961	MAGI2	ENSG00000187391	7	79082890	7	79453667	2.97815164483	1	0.856074609049	rs138002846	3.846e-08	0.5361	0	intron_variant	3	1	0.536530037133	0.927544934229	0.848551721095	0.283205697253	0.307666386346	0.390416225103	0	0.493416252884	0.192928245084	0.898620461535	0.978151644832	0.949303377023	0.524119108421	0.3946681011	0.922605134893	0.134362620317	0.0410534362842	0.0165353124088	0.476717435174	0.168671157962	0.425251708914	0.128701895156	0.0341719403712
510	rs7801549	7	78517885	7	78888569	0.0507	0.1441	0.2153	0.0994	0.0961	MAGI2	ENSG00000187391	7	79082890	7	79453667	2.97815164483	1	0.760230535744	rs73137258	4.737e-08	0.5364	0	intron_variant	3	1	0.536530037133	0.927544934229	0.848551721095	0.283205697253	0.307666386346	0.390416225103	0	0.493416252884	0.192928245084	0.898620461535	0.978151644832	0.949303377023	0.524119108421	0.3946681011	0.922605134893	0.134362620317	0.0410534362842	0.0165353124088	0.476717435174	0.168671157962	0.425251708914	0.128701895156	0.0341719403712
511	rs7801549	7	78517885	7	78888569	0.0507	0.1441	0.2153	0.0994	0.0961	MAGI2	ENSG00000187391	7	79082890	7	79453667	2.97815164483	1	0.866900655625	rs113459111	2.53e-08	0.5432	0	intron_variant	3	1	0.536530037133	0.927544934229	0.848551721095	0.283205697253	0.307666386346	0.390416225103	0	0.493416252884	0.192928245084	0.898620461535	0.978151644832	0.949303377023	0.524119108421	0.3946681011	0.922605134893	0.134362620317	0.0410534362842	0.0165353124088	0.476717435174	0.168671157962	0.425251708914	0.128701895156	0.0341719403712
512	rs7801549	7	78517885	7	78888569	0.0507	0.1441	0.2153	0.0994	0.0961	MAGI2	ENSG00000187391	7	79082890	7	79453667	2.97815164483	1	0.866900655625	rs73143084	2.53e-08	0.5432	0	intron_variant	3	1	0.536530037133	0.927544934229	0.848551721095	0.283205697253	0.307666386346	0.390416225103	0	0.493416252884	0.192928245084	0.898620461535	0.978151644832	0.949303377023	0.524119108421	0.3946681011	0.922605134893	0.134362620317	0.0410534362842	0.0165353124088	0.476717435174	0.168671157962	0.425251708914	0.128701895156	0.0341719403712
513	rs7801549	7	78517885	7	78888569	0.0507	0.1441	0.2153	0.0994	0.0961	MAGI2	ENSG00000187391	7	79082890	7	79453667	2.97815164483	1	0.845287166025	rs141650299	3.584e-08	0.5375	0	intron_variant	3	1	0.536530037133	0.927544934229	0.848551721095	0.283205697253	0.307666386346	0.390416225103	0	0.493416252884	0.192928245084	0.898620461535	0.978151644832	0.949303377023	0.524119108421	0.3946681011	0.922605134893	0.134362620317	0.0410534362842	0.0165353124088	0.476717435174	0.168671157962	0.425251708914	0.128701895156	0.0341719403712
514	rs7801549	7	78517885	7	78888569	0.0507	0.1441	0.2153	0.0994	0.0961	MAGI2	ENSG00000187391	7	79082890	7	79453667	2.97815164483	1	0.824847220521	rs521851	9.466e-09	0.5437	0	intron_variant	3	1	0.536530037133	0.927544934229	0.848551721095	0.283205697253	0.307666386346	0.390416225103	0	0.493416252884	0.192928245084	0.898620461535	0.978151644832	0.949303377023	0.524119108421	0.3946681011	0.922605134893	0.134362620317	0.0410534362842	0.0165353124088	0.476717435174	0.168671157962	0.425251708914	0.128701895156	0.0341719403712
515	rs7801549	7	78517885	7	78888569	0.0507	0.1441	0.2153	0.0994	0.0961	MAGI2	ENSG00000187391	7	79082890	7	79453667	2.97815164483	1	0.845287166025	rs142475793	3.584e-08	0.5375	0	intron_variant	3	1	0.536530037133	0.927544934229	0.848551721095	0.283205697253	0.307666386346	0.390416225103	0	0.493416252884	0.192928245084	0.898620461535	0.978151644832	0.949303377023	0.524119108421	0.3946681011	0.922605134893	0.134362620317	0.0410534362842	0.0165353124088	0.476717435174	0.168671157962	0.425251708914	0.128701895156	0.0341719403712
516	rs7801549	7	78517885	7	78888569	0.0507	0.1441	0.2153	0.0994	0.0961	MAGI2	ENSG00000187391	7	79082890	7	79453667	2.97815164483	1	0.8334594436	rs17390355	4.144e-08	0.5346	0	intron_variant	3	1	0.536530037133	0.927544934229	0.848551721095	0.283205697253	0.307666386346	0.390416225103	0	0.493416252884	0.192928245084	0.898620461535	0.978151644832	0.949303377023	0.524119108421	0.3946681011	0.922605134893	0.134362620317	0.0410534362842	0.0165353124088	0.476717435174	0.168671157962	0.425251708914	0.128701895156	0.0341719403712
517	rs7801549	7	78517885	7	78888569	0.0507	0.1441	0.2153	0.0994	0.0961	MAGI2	ENSG00000187391	7	79082890	7	79453667	2.97815164483	1	0.866900655625	rs73143070	3.23e-08	0.5388	0	intron_variant	3	1	0.536530037133	0.927544934229	0.848551721095	0.283205697253	0.307666386346	0.390416225103	0	0.493416252884	0.192928245084	0.898620461535	0.978151644832	0.949303377023	0.524119108421	0.3946681011	0.922605134893	0.134362620317	0.0410534362842	0.0165353124088	0.476717435174	0.168671157962	0.425251708914	0.128701895156	0.0341719403712
518	rs7801549	7	78517885	7	78888569	0.0507	0.1441	0.2153	0.0994	0.0961	MAGI2	ENSG00000187391	7	79082890	7	79453667	2.97815164483	1	0.866900655625	rs73143055	3.846e-08	0.5361	0	intron_variant	3	1	0.536530037133	0.927544934229	0.848551721095	0.283205697253	0.307666386346	0.390416225103	0	0.493416252884	0.192928245084	0.898620461535	0.978151644832	0.949303377023	0.524119108421	0.3946681011	0.922605134893	0.134362620317	0.0410534362842	0.0165353124088	0.476717435174	0.168671157962	0.425251708914	0.128701895156	0.0341719403712
519	rs7801549	7	78517885	7	78888569	0.0507	0.1441	0.2153	0.0994	0.0961	MAGI2	ENSG00000187391	7	79082890	7	79453667	2.97815164483	1	0.866900655625	rs73143059	3.23e-08	0.5388	0	intron_variant	3	1	0.536530037133	0.927544934229	0.848551721095	0.283205697253	0.307666386346	0.390416225103	0	0.493416252884	0.192928245084	0.898620461535	0.978151644832	0.949303377023	0.524119108421	0.3946681011	0.922605134893	0.134362620317	0.0410534362842	0.0165353124088	0.476717435174	0.168671157962	0.425251708914	0.128701895156	0.0341719403712
520	rs7801549	7	78517885	7	78888569	0.0507	0.1441	0.2153	0.0994	0.0961	MAGI2	ENSG00000187391	7	79082890	7	79453667	2.97815164483	1	0.866900655625	rs7789403	2.644e-08	0.5428	0	intron_variant	3	1	0.536530037133	0.927544934229	0.848551721095	0.283205697253	0.307666386346	0.390416225103	0	0.493416252884	0.192928245084	0.898620461535	0.978151644832	0.949303377023	0.524119108421	0.3946681011	0.922605134893	0.134362620317	0.0410534362842	0.0165353124088	0.476717435174	0.168671157962	0.425251708914	0.128701895156	0.0341719403712
521	rs7801549	7	78517885	7	78888569	0.0507	0.1441	0.2153	0.0994	0.0961	MAGI2	ENSG00000187391	7	79082890	7	79453667	2.97815164483	1	0.8334594436	rs6951658	4.144e-08	0.5346	0	intron_variant	3	1	0.536530037133	0.927544934229	0.848551721095	0.283205697253	0.307666386346	0.390416225103	0	0.493416252884	0.192928245084	0.898620461535	0.978151644832	0.949303377023	0.524119108421	0.3946681011	0.922605134893	0.134362620317	0.0410534362842	0.0165353124088	0.476717435174	0.168671157962	0.425251708914	0.128701895156	0.0341719403712
522	rs7801549	7	78517885	7	78888569	0.0507	0.1441	0.2153	0.0994	0.0961	MAGI2	ENSG00000187391	7	79082890	7	79453667	2.97815164483	1	0.845287166025	rs73143039	3.584e-08	0.5375	0	intron_variant	3	1	0.536530037133	0.927544934229	0.848551721095	0.283205697253	0.307666386346	0.390416225103	0	0.493416252884	0.192928245084	0.898620461535	0.978151644832	0.949303377023	0.524119108421	0.3946681011	0.922605134893	0.134362620317	0.0410534362842	0.0165353124088	0.476717435174	0.168671157962	0.425251708914	0.128701895156	0.0341719403712
523	rs7801549	7	78517885	7	78888569	0.0507	0.1441	0.2153	0.0994	0.0961	MAGI2	ENSG00000187391	7	79082890	7	79453667	2.97815164483	1	0.866900655625	rs150944644	3.846e-08	0.5361	0	intron_variant	3	1	0.536530037133	0.927544934229	0.848551721095	0.283205697253	0.307666386346	0.390416225103	0	0.493416252884	0.192928245084	0.898620461535	0.978151644832	0.949303377023	0.524119108421	0.3946681011	0.922605134893	0.134362620317	0.0410534362842	0.0165353124088	0.476717435174	0.168671157962	0.425251708914	0.128701895156	0.0341719403712
524	rs7801549	7	78517885	7	78888569	0.0507	0.1441	0.2153	0.0994	0.0961	MAGI2	ENSG00000187391	7	79082890	7	79453667	2.97815164483	1	0.822656256016	rs17455327	4.144e-08	0.5346	0	intron_variant	3	1	0.536530037133	0.927544934229	0.848551721095	0.283205697253	0.307666386346	0.390416225103	0	0.493416252884	0.192928245084	0.898620461535	0.978151644832	0.949303377023	0.524119108421	0.3946681011	0.922605134893	0.134362620317	0.0410534362842	0.0165353124088	0.476717435174	0.168671157962	0.425251708914	0.128701895156	0.0341719403712
525	rs7801549	7	78517885	7	78888569	0.0507	0.1441	0.2153	0.0994	0.0961	MAGI2	ENSG00000187391	7	79082890	7	79453667	2.97815164483	1	0.845287166025	rs117038961	3.584e-08	0.5375	0	intron_variant	3	1	0.536530037133	0.927544934229	0.848551721095	0.283205697253	0.307666386346	0.390416225103	0	0.493416252884	0.192928245084	0.898620461535	0.978151644832	0.949303377023	0.524119108421	0.3946681011	0.922605134893	0.134362620317	0.0410534362842	0.0165353124088	0.476717435174	0.168671157962	0.425251708914	0.128701895156	0.0341719403712
526	rs7801549	7	78517885	7	78888569	0.0507	0.1441	0.2153	0.0994	0.0961	MAGI2	ENSG00000187391	7	79082890	7	79453667	2.97815164483	1	0.845287166025	rs6957268	3.584e-08	0.5375	0	intron_variant	3	1	0.536530037133	0.927544934229	0.848551721095	0.283205697253	0.307666386346	0.390416225103	0	0.493416252884	0.192928245084	0.898620461535	0.978151644832	0.949303377023	0.524119108421	0.3946681011	0.922605134893	0.134362620317	0.0410534362842	0.0165353124088	0.476717435174	0.168671157962	0.425251708914	0.128701895156	0.0341719403712
527	rs7801549	7	78517885	7	78888569	0.0507	0.1441	0.2153	0.0994	0.0961	MAGI2	ENSG00000187391	7	79082890	7	79453667	2.97815164483	1	0.8334594436	rs73137294	3.584e-08	0.5375	0	intron_variant	3	1	0.536530037133	0.927544934229	0.848551721095	0.283205697253	0.307666386346	0.390416225103	0	0.493416252884	0.192928245084	0.898620461535	0.978151644832	0.949303377023	0.524119108421	0.3946681011	0.922605134893	0.134362620317	0.0410534362842	0.0165353124088	0.476717435174	0.168671157962	0.425251708914	0.128701895156	0.0341719403712
528	rs7801549	7	78517885	7	78888569	0.0507	0.1441	0.2153	0.0994	0.0961	MAGI2	ENSG00000187391	7	79082890	7	79453667	2.97815164483	1	0.845287166025	rs111922753	3.584e-08	0.5375	0	intron_variant	3	1	0.536530037133	0.927544934229	0.848551721095	0.283205697253	0.307666386346	0.390416225103	0	0.493416252884	0.192928245084	0.898620461535	0.978151644832	0.949303377023	0.524119108421	0.3946681011	0.922605134893	0.134362620317	0.0410534362842	0.0165353124088	0.476717435174	0.168671157962	0.425251708914	0.128701895156	0.0341719403712
529	rs17151649	7	78537119	7	78907803	0.0061	0.0346	0.003	0.0865	0.0838	MAGI2	ENSG00000187391	7	79082890	7	79453667	2.97603002596	1	0.825423126784	rs73143040	3.584e-08	0.5375	0	intron_variant	3	1	0.580373795747	0.649754255073	0.345890323508	0.583516940848	0.417913090709	0.199969297936	0	0.822427205788	0.0962794804819	0.957781819643	0.587482631111	0.976030025955	0.788399562251	0.200460036553	0.908871176715	0.136053957303	0.0597619720175	0.373302094413	0.308791421208	0.552751452135	0	0.0843571766483	0.114236083164
530	rs17151649	7	78537119	7	78907803	0.0061	0.0346	0.003	0.0865	0.0838	MAGI2	ENSG00000187391	7	79082890	7	79453667	2.97603002596	1	0.810916459081	rs73143027	4.144e-08	0.5346	0	intron_variant	3	1	0.580373795747	0.649754255073	0.345890323508	0.583516940848	0.417913090709	0.199969297936	0	0.822427205788	0.0962794804819	0.957781819643	0.587482631111	0.976030025955	0.788399562251	0.200460036553	0.908871176715	0.136053957303	0.0597619720175	0.373302094413	0.308791421208	0.552751452135	0	0.0843571766483	0.114236083164
531	rs17151649	7	78537119	7	78907803	0.0061	0.0346	0.003	0.0865	0.0838	MAGI2	ENSG00000187391	7	79082890	7	79453667	2.97603002596	1	0.810916459081	rs6951989	4.144e-08	0.5346	0	intron_variant	3	1	0.580373795747	0.649754255073	0.345890323508	0.583516940848	0.417913090709	0.199969297936	0	0.822427205788	0.0962794804819	0.957781819643	0.587482631111	0.976030025955	0.788399562251	0.200460036553	0.908871176715	0.136053957303	0.0597619720175	0.373302094413	0.308791421208	0.552751452135	0	0.0843571766483	0.114236083164
532	rs17151649	7	78537119	7	78907803	0.0061	0.0346	0.003	0.0865	0.0838	MAGI2	ENSG00000187391	7	79082890	7	79453667	2.97603002596	1	0.837587379204	rs73143043	3.846e-08	0.5361	0	intron_variant	3	1	0.580373795747	0.649754255073	0.345890323508	0.583516940848	0.417913090709	0.199969297936	0	0.822427205788	0.0962794804819	0.957781819643	0.587482631111	0.976030025955	0.788399562251	0.200460036553	0.908871176715	0.136053957303	0.0597619720175	0.373302094413	0.308791421208	0.552751452135	0	0.0843571766483	0.114236083164
533	rs17151649	7	78537119	7	78907803	0.0061	0.0346	0.003	0.0865	0.0838	MAGI2	ENSG00000187391	7	79082890	7	79453667	2.97603002596	1	0.837587379204	rs138002846	3.846e-08	0.5361	0	intron_variant	3	1	0.580373795747	0.649754255073	0.345890323508	0.583516940848	0.417913090709	0.199969297936	0	0.822427205788	0.0962794804819	0.957781819643	0.587482631111	0.976030025955	0.788399562251	0.200460036553	0.908871176715	0.136053957303	0.0597619720175	0.373302094413	0.308791421208	0.552751452135	0	0.0843571766483	0.114236083164
534	rs17151649	7	78537119	7	78907803	0.0061	0.0346	0.003	0.0865	0.0838	MAGI2	ENSG00000187391	7	79082890	7	79453667	2.97603002596	1	0.737987519844	rs73137258	4.737e-08	0.5364	0	intron_variant	3	1	0.580373795747	0.649754255073	0.345890323508	0.583516940848	0.417913090709	0.199969297936	0	0.822427205788	0.0962794804819	0.957781819643	0.587482631111	0.976030025955	0.788399562251	0.200460036553	0.908871176715	0.136053957303	0.0597619720175	0.373302094413	0.308791421208	0.552751452135	0	0.0843571766483	0.114236083164
535	rs17151649	7	78537119	7	78907803	0.0061	0.0346	0.003	0.0865	0.0838	MAGI2	ENSG00000187391	7	79082890	7	79453667	2.97603002596	1	0.847856065681	rs113459111	2.53e-08	0.5432	0	intron_variant	3	1	0.580373795747	0.649754255073	0.345890323508	0.583516940848	0.417913090709	0.199969297936	0	0.822427205788	0.0962794804819	0.957781819643	0.587482631111	0.976030025955	0.788399562251	0.200460036553	0.908871176715	0.136053957303	0.0597619720175	0.373302094413	0.308791421208	0.552751452135	0	0.0843571766483	0.114236083164
536	rs17151649	7	78537119	7	78907803	0.0061	0.0346	0.003	0.0865	0.0838	MAGI2	ENSG00000187391	7	79082890	7	79453667	2.97603002596	1	0.847856065681	rs73143084	2.53e-08	0.5432	0	intron_variant	3	1	0.580373795747	0.649754255073	0.345890323508	0.583516940848	0.417913090709	0.199969297936	0	0.822427205788	0.0962794804819	0.957781819643	0.587482631111	0.976030025955	0.788399562251	0.200460036553	0.908871176715	0.136053957303	0.0597619720175	0.373302094413	0.308791421208	0.552751452135	0	0.0843571766483	0.114236083164
537	rs17151649	7	78537119	7	78907803	0.0061	0.0346	0.003	0.0865	0.0838	MAGI2	ENSG00000187391	7	79082890	7	79453667	2.97603002596	1	0.825423126784	rs141650299	3.584e-08	0.5375	0	intron_variant	3	1	0.580373795747	0.649754255073	0.345890323508	0.583516940848	0.417913090709	0.199969297936	0	0.822427205788	0.0962794804819	0.957781819643	0.587482631111	0.976030025955	0.788399562251	0.200460036553	0.908871176715	0.136053957303	0.0597619720175	0.373302094413	0.308791421208	0.552751452135	0	0.0843571766483	0.114236083164
538	rs17151649	7	78537119	7	78907803	0.0061	0.0346	0.003	0.0865	0.0838	MAGI2	ENSG00000187391	7	79082890	7	79453667	2.97603002596	1	0.807969074641	rs521851	9.466e-09	0.5437	0	intron_variant	3	1	0.580373795747	0.649754255073	0.345890323508	0.583516940848	0.417913090709	0.199969297936	0	0.822427205788	0.0962794804819	0.957781819643	0.587482631111	0.976030025955	0.788399562251	0.200460036553	0.908871176715	0.136053957303	0.0597619720175	0.373302094413	0.308791421208	0.552751452135	0	0.0843571766483	0.114236083164
539	rs17151649	7	78537119	7	78907803	0.0061	0.0346	0.003	0.0865	0.0838	MAGI2	ENSG00000187391	7	79082890	7	79453667	2.97603002596	1	0.825423126784	rs142475793	3.584e-08	0.5375	0	intron_variant	3	1	0.580373795747	0.649754255073	0.345890323508	0.583516940848	0.417913090709	0.199969297936	0	0.822427205788	0.0962794804819	0.957781819643	0.587482631111	0.976030025955	0.788399562251	0.200460036553	0.908871176715	0.136053957303	0.0597619720175	0.373302094413	0.308791421208	0.552751452135	0	0.0843571766483	0.114236083164
540	rs17151649	7	78537119	7	78907803	0.0061	0.0346	0.003	0.0865	0.0838	MAGI2	ENSG00000187391	7	79082890	7	79453667	2.97603002596	1	0.810916459081	rs17390355	4.144e-08	0.5346	0	intron_variant	3	1	0.580373795747	0.649754255073	0.345890323508	0.583516940848	0.417913090709	0.199969297936	0	0.822427205788	0.0962794804819	0.957781819643	0.587482631111	0.976030025955	0.788399562251	0.200460036553	0.908871176715	0.136053957303	0.0597619720175	0.373302094413	0.308791421208	0.552751452135	0	0.0843571766483	0.114236083164
541	rs17151649	7	78537119	7	78907803	0.0061	0.0346	0.003	0.0865	0.0838	MAGI2	ENSG00000187391	7	79082890	7	79453667	2.97603002596	1	0.847856065681	rs73143070	3.23e-08	0.5388	0	intron_variant	3	1	0.580373795747	0.649754255073	0.345890323508	0.583516940848	0.417913090709	0.199969297936	0	0.822427205788	0.0962794804819	0.957781819643	0.587482631111	0.976030025955	0.788399562251	0.200460036553	0.908871176715	0.136053957303	0.0597619720175	0.373302094413	0.308791421208	0.552751452135	0	0.0843571766483	0.114236083164
542	rs17151649	7	78537119	7	78907803	0.0061	0.0346	0.003	0.0865	0.0838	MAGI2	ENSG00000187391	7	79082890	7	79453667	2.97603002596	1	0.847856065681	rs73143055	3.846e-08	0.5361	0	intron_variant	3	1	0.580373795747	0.649754255073	0.345890323508	0.583516940848	0.417913090709	0.199969297936	0	0.822427205788	0.0962794804819	0.957781819643	0.587482631111	0.976030025955	0.788399562251	0.200460036553	0.908871176715	0.136053957303	0.0597619720175	0.373302094413	0.308791421208	0.552751452135	0	0.0843571766483	0.114236083164
543	rs17151649	7	78537119	7	78907803	0.0061	0.0346	0.003	0.0865	0.0838	MAGI2	ENSG00000187391	7	79082890	7	79453667	2.97603002596	1	0.847856065681	rs73143059	3.23e-08	0.5388	0	intron_variant	3	1	0.580373795747	0.649754255073	0.345890323508	0.583516940848	0.417913090709	0.199969297936	0	0.822427205788	0.0962794804819	0.957781819643	0.587482631111	0.976030025955	0.788399562251	0.200460036553	0.908871176715	0.136053957303	0.0597619720175	0.373302094413	0.308791421208	0.552751452135	0	0.0843571766483	0.114236083164
544	rs17151649	7	78537119	7	78907803	0.0061	0.0346	0.003	0.0865	0.0838	MAGI2	ENSG00000187391	7	79082890	7	79453667	2.97603002596	1	0.847856065681	rs7789403	2.644e-08	0.5428	0	intron_variant	3	1	0.580373795747	0.649754255073	0.345890323508	0.583516940848	0.417913090709	0.199969297936	0	0.822427205788	0.0962794804819	0.957781819643	0.587482631111	0.976030025955	0.788399562251	0.200460036553	0.908871176715	0.136053957303	0.0597619720175	0.373302094413	0.308791421208	0.552751452135	0	0.0843571766483	0.114236083164
545	rs17151649	7	78537119	7	78907803	0.0061	0.0346	0.003	0.0865	0.0838	MAGI2	ENSG00000187391	7	79082890	7	79453667	2.97603002596	1	0.810916459081	rs6951658	4.144e-08	0.5346	0	intron_variant	3	1	0.580373795747	0.649754255073	0.345890323508	0.583516940848	0.417913090709	0.199969297936	0	0.822427205788	0.0962794804819	0.957781819643	0.587482631111	0.976030025955	0.788399562251	0.200460036553	0.908871176715	0.136053957303	0.0597619720175	0.373302094413	0.308791421208	0.552751452135	0	0.0843571766483	0.114236083164
546	rs17151649	7	78537119	7	78907803	0.0061	0.0346	0.003	0.0865	0.0838	MAGI2	ENSG00000187391	7	79082890	7	79453667	2.97603002596	1	0.825423126784	rs73143039	3.584e-08	0.5375	0	intron_variant	3	1	0.580373795747	0.649754255073	0.345890323508	0.583516940848	0.417913090709	0.199969297936	0	0.822427205788	0.0962794804819	0.957781819643	0.587482631111	0.976030025955	0.788399562251	0.200460036553	0.908871176715	0.136053957303	0.0597619720175	0.373302094413	0.308791421208	0.552751452135	0	0.0843571766483	0.114236083164
547	rs17151649	7	78537119	7	78907803	0.0061	0.0346	0.003	0.0865	0.0838	MAGI2	ENSG00000187391	7	79082890	7	79453667	2.97603002596	1	0.847856065681	rs150944644	3.846e-08	0.5361	0	intron_variant	3	1	0.580373795747	0.649754255073	0.345890323508	0.583516940848	0.417913090709	0.199969297936	0	0.822427205788	0.0962794804819	0.957781819643	0.587482631111	0.976030025955	0.788399562251	0.200460036553	0.908871176715	0.136053957303	0.0597619720175	0.373302094413	0.308791421208	0.552751452135	0	0.0843571766483	0.114236083164
548	rs17151649	7	78537119	7	78907803	0.0061	0.0346	0.003	0.0865	0.0838	MAGI2	ENSG00000187391	7	79082890	7	79453667	2.97603002596	1	0.800713570276	rs17455327	4.144e-08	0.5346	0	intron_variant	3	1	0.580373795747	0.649754255073	0.345890323508	0.583516940848	0.417913090709	0.199969297936	0	0.822427205788	0.0962794804819	0.957781819643	0.587482631111	0.976030025955	0.788399562251	0.200460036553	0.908871176715	0.136053957303	0.0597619720175	0.373302094413	0.308791421208	0.552751452135	0	0.0843571766483	0.114236083164
549	rs17151649	7	78537119	7	78907803	0.0061	0.0346	0.003	0.0865	0.0838	MAGI2	ENSG00000187391	7	79082890	7	79453667	2.97603002596	1	0.825423126784	rs117038961	3.584e-08	0.5375	0	intron_variant	3	1	0.580373795747	0.649754255073	0.345890323508	0.583516940848	0.417913090709	0.199969297936	0	0.822427205788	0.0962794804819	0.957781819643	0.587482631111	0.976030025955	0.788399562251	0.200460036553	0.908871176715	0.136053957303	0.0597619720175	0.373302094413	0.308791421208	0.552751452135	0	0.0843571766483	0.114236083164
550	rs17151649	7	78537119	7	78907803	0.0061	0.0346	0.003	0.0865	0.0838	MAGI2	ENSG00000187391	7	79082890	7	79453667	2.97603002596	1	0.825423126784	rs6957268	3.584e-08	0.5375	0	intron_variant	3	1	0.580373795747	0.649754255073	0.345890323508	0.583516940848	0.417913090709	0.199969297936	0	0.822427205788	0.0962794804819	0.957781819643	0.587482631111	0.976030025955	0.788399562251	0.200460036553	0.908871176715	0.136053957303	0.0597619720175	0.373302094413	0.308791421208	0.552751452135	0	0.0843571766483	0.114236083164
551	rs17151649	7	78537119	7	78907803	0.0061	0.0346	0.003	0.0865	0.0838	MAGI2	ENSG00000187391	7	79082890	7	79453667	2.97603002596	1	0.810916459081	rs73137294	3.584e-08	0.5375	0	intron_variant	3	1	0.580373795747	0.649754255073	0.345890323508	0.583516940848	0.417913090709	0.199969297936	0	0.822427205788	0.0962794804819	0.957781819643	0.587482631111	0.976030025955	0.788399562251	0.200460036553	0.908871176715	0.136053957303	0.0597619720175	0.373302094413	0.308791421208	0.552751452135	0	0.0843571766483	0.114236083164
552	rs17151649	7	78537119	7	78907803	0.0061	0.0346	0.003	0.0865	0.0838	MAGI2	ENSG00000187391	7	79082890	7	79453667	2.97603002596	1	0.825423126784	rs111922753	3.584e-08	0.5375	0	intron_variant	3	1	0.580373795747	0.649754255073	0.345890323508	0.583516940848	0.417913090709	0.199969297936	0	0.822427205788	0.0962794804819	0.957781819643	0.587482631111	0.976030025955	0.788399562251	0.200460036553	0.908871176715	0.136053957303	0.0597619720175	0.373302094413	0.308791421208	0.552751452135	0	0.0843571766483	0.114236083164
553	rs16886376	7	78524243	7	78894927	0.053	0.1427	0.2153	0.0974	0.0961	MAGI2	ENSG00000187391	7	79082890	7	79453667	2.980722572	1	0.8650674081	rs73143040	3.584e-08	0.5375	0	intron_variant	6	1	0.569094228713	0.945582375506	0.846647956236	0.107530476203	0.347335083591	0.095144612119	0	0.538817239427	0.208928527759	0.843273935724	0.980722571997	0.949066306905	0.502269782166	0.317543226568	0.938413737494	0.125045034759	0.148827078703	0.00278714286619	0.536840415323	0.127670870525	0.44128031111	0.0344074494598	0.163272406293
554	rs16886376	7	78524243	7	78894927	0.053	0.1427	0.2153	0.0974	0.0961	MAGI2	ENSG00000187391	7	79082890	7	79453667	2.980722572	1	0.853059126544	rs73143027	4.144e-08	0.5346	0	intron_variant	6	1	0.569094228713	0.945582375506	0.846647956236	0.107530476203	0.347335083591	0.095144612119	0	0.538817239427	0.208928527759	0.843273935724	0.980722571997	0.949066306905	0.502269782166	0.317543226568	0.938413737494	0.125045034759	0.148827078703	0.00278714286619	0.536840415323	0.127670870525	0.44128031111	0.0344074494598	0.163272406293
555	rs16886376	7	78524243	7	78894927	0.053	0.1427	0.2153	0.0974	0.0961	MAGI2	ENSG00000187391	7	79082890	7	79453667	2.980722572	1	0.853059126544	rs6951989	4.144e-08	0.5346	0	intron_variant	6	1	0.569094228713	0.945582375506	0.846647956236	0.107530476203	0.347335083591	0.095144612119	0	0.538817239427	0.208928527759	0.843273935724	0.980722571997	0.949066306905	0.502269782166	0.317543226568	0.938413737494	0.125045034759	0.148827078703	0.00278714286619	0.536840415323	0.127670870525	0.44128031111	0.0344074494598	0.163272406293
556	rs16886376	7	78524243	7	78894927	0.053	0.1427	0.2153	0.0974	0.0961	MAGI2	ENSG00000187391	7	79082890	7	79453667	2.980722572	1	0.8761147201	rs73143043	3.846e-08	0.5361	0	intron_variant	6	1	0.569094228713	0.945582375506	0.846647956236	0.107530476203	0.347335083591	0.095144612119	0	0.538817239427	0.208928527759	0.843273935724	0.980722571997	0.949066306905	0.502269782166	0.317543226568	0.938413737494	0.125045034759	0.148827078703	0.00278714286619	0.536840415323	0.127670870525	0.44128031111	0.0344074494598	0.163272406293
557	rs16886376	7	78524243	7	78894927	0.053	0.1427	0.2153	0.0974	0.0961	MAGI2	ENSG00000187391	7	79082890	7	79453667	2.980722572	1	0.8761147201	rs138002846	3.846e-08	0.5361	0	intron_variant	6	1	0.569094228713	0.945582375506	0.846647956236	0.107530476203	0.347335083591	0.095144612119	0	0.538817239427	0.208928527759	0.843273935724	0.980722571997	0.949066306905	0.502269782166	0.317543226568	0.938413737494	0.125045034759	0.148827078703	0.00278714286619	0.536840415323	0.127670870525	0.44128031111	0.0344074494598	0.163272406293
558	rs16886376	7	78524243	7	78894927	0.053	0.1427	0.2153	0.0974	0.0961	MAGI2	ENSG00000187391	7	79082890	7	79453667	2.980722572	1	0.7786121121	rs73137258	4.737e-08	0.5364	0	intron_variant	6	1	0.569094228713	0.945582375506	0.846647956236	0.107530476203	0.347335083591	0.095144612119	0	0.538817239427	0.208928527759	0.843273935724	0.980722571997	0.949066306905	0.502269782166	0.317543226568	0.938413737494	0.125045034759	0.148827078703	0.00278714286619	0.536840415323	0.127670870525	0.44128031111	0.0344074494598	0.163272406293
559	rs16886376	7	78524243	7	78894927	0.053	0.1427	0.2153	0.0974	0.0961	MAGI2	ENSG00000187391	7	79082890	7	79453667	2.980722572	1	0.887085189904	rs113459111	2.53e-08	0.5432	0	intron_variant	6	1	0.569094228713	0.945582375506	0.846647956236	0.107530476203	0.347335083591	0.095144612119	0	0.538817239427	0.208928527759	0.843273935724	0.980722571997	0.949066306905	0.502269782166	0.317543226568	0.938413737494	0.125045034759	0.148827078703	0.00278714286619	0.536840415323	0.127670870525	0.44128031111	0.0344074494598	0.163272406293
560	rs16886376	7	78524243	7	78894927	0.053	0.1427	0.2153	0.0974	0.0961	MAGI2	ENSG00000187391	7	79082890	7	79453667	2.980722572	1	0.887085189904	rs73143084	2.53e-08	0.5432	0	intron_variant	6	1	0.569094228713	0.945582375506	0.846647956236	0.107530476203	0.347335083591	0.095144612119	0	0.538817239427	0.208928527759	0.843273935724	0.980722571997	0.949066306905	0.502269782166	0.317543226568	0.938413737494	0.125045034759	0.148827078703	0.00278714286619	0.536840415323	0.127670870525	0.44128031111	0.0344074494598	0.163272406293
561	rs16886376	7	78524243	7	78894927	0.053	0.1427	0.2153	0.0974	0.0961	MAGI2	ENSG00000187391	7	79082890	7	79453667	2.980722572	1	0.8650674081	rs141650299	3.584e-08	0.5375	0	intron_variant	6	1	0.569094228713	0.945582375506	0.846647956236	0.107530476203	0.347335083591	0.095144612119	0	0.538817239427	0.208928527759	0.843273935724	0.980722571997	0.949066306905	0.502269782166	0.317543226568	0.938413737494	0.125045034759	0.148827078703	0.00278714286619	0.536840415323	0.127670870525	0.44128031111	0.0344074494598	0.163272406293
562	rs16886376	7	78524243	7	78894927	0.053	0.1427	0.2153	0.0974	0.0961	MAGI2	ENSG00000187391	7	79082890	7	79453667	2.980722572	1	0.8444691025	rs521851	9.466e-09	0.5437	0	intron_variant	6	1	0.569094228713	0.945582375506	0.846647956236	0.107530476203	0.347335083591	0.095144612119	0	0.538817239427	0.208928527759	0.843273935724	0.980722571997	0.949066306905	0.502269782166	0.317543226568	0.938413737494	0.125045034759	0.148827078703	0.00278714286619	0.536840415323	0.127670870525	0.44128031111	0.0344074494598	0.163272406293
563	rs16886376	7	78524243	7	78894927	0.053	0.1427	0.2153	0.0974	0.0961	MAGI2	ENSG00000187391	7	79082890	7	79453667	2.980722572	1	0.8650674081	rs142475793	3.584e-08	0.5375	0	intron_variant	6	1	0.569094228713	0.945582375506	0.846647956236	0.107530476203	0.347335083591	0.095144612119	0	0.538817239427	0.208928527759	0.843273935724	0.980722571997	0.949066306905	0.502269782166	0.317543226568	0.938413737494	0.125045034759	0.148827078703	0.00278714286619	0.536840415323	0.127670870525	0.44128031111	0.0344074494598	0.163272406293
564	rs16886376	7	78524243	7	78894927	0.053	0.1427	0.2153	0.0974	0.0961	MAGI2	ENSG00000187391	7	79082890	7	79453667	2.980722572	1	0.853059126544	rs17390355	4.144e-08	0.5346	0	intron_variant	6	1	0.569094228713	0.945582375506	0.846647956236	0.107530476203	0.347335083591	0.095144612119	0	0.538817239427	0.208928527759	0.843273935724	0.980722571997	0.949066306905	0.502269782166	0.317543226568	0.938413737494	0.125045034759	0.148827078703	0.00278714286619	0.536840415323	0.127670870525	0.44128031111	0.0344074494598	0.163272406293
565	rs16886376	7	78524243	7	78894927	0.053	0.1427	0.2153	0.0974	0.0961	MAGI2	ENSG00000187391	7	79082890	7	79453667	2.980722572	1	0.887085189904	rs73143070	3.23e-08	0.5388	0	intron_variant	6	1	0.569094228713	0.945582375506	0.846647956236	0.107530476203	0.347335083591	0.095144612119	0	0.538817239427	0.208928527759	0.843273935724	0.980722571997	0.949066306905	0.502269782166	0.317543226568	0.938413737494	0.125045034759	0.148827078703	0.00278714286619	0.536840415323	0.127670870525	0.44128031111	0.0344074494598	0.163272406293
566	rs16886376	7	78524243	7	78894927	0.053	0.1427	0.2153	0.0974	0.0961	MAGI2	ENSG00000187391	7	79082890	7	79453667	2.980722572	1	0.887085189904	rs73143055	3.846e-08	0.5361	0	intron_variant	6	1	0.569094228713	0.945582375506	0.846647956236	0.107530476203	0.347335083591	0.095144612119	0	0.538817239427	0.208928527759	0.843273935724	0.980722571997	0.949066306905	0.502269782166	0.317543226568	0.938413737494	0.125045034759	0.148827078703	0.00278714286619	0.536840415323	0.127670870525	0.44128031111	0.0344074494598	0.163272406293
567	rs16886376	7	78524243	7	78894927	0.053	0.1427	0.2153	0.0974	0.0961	MAGI2	ENSG00000187391	7	79082890	7	79453667	2.980722572	1	0.887085189904	rs73143059	3.23e-08	0.5388	0	intron_variant	6	1	0.569094228713	0.945582375506	0.846647956236	0.107530476203	0.347335083591	0.095144612119	0	0.538817239427	0.208928527759	0.843273935724	0.980722571997	0.949066306905	0.502269782166	0.317543226568	0.938413737494	0.125045034759	0.148827078703	0.00278714286619	0.536840415323	0.127670870525	0.44128031111	0.0344074494598	0.163272406293
568	rs16886376	7	78524243	7	78894927	0.053	0.1427	0.2153	0.0974	0.0961	MAGI2	ENSG00000187391	7	79082890	7	79453667	2.980722572	1	0.887085189904	rs7789403	2.644e-08	0.5428	0	intron_variant	6	1	0.569094228713	0.945582375506	0.846647956236	0.107530476203	0.347335083591	0.095144612119	0	0.538817239427	0.208928527759	0.843273935724	0.980722571997	0.949066306905	0.502269782166	0.317543226568	0.938413737494	0.125045034759	0.148827078703	0.00278714286619	0.536840415323	0.127670870525	0.44128031111	0.0344074494598	0.163272406293
569	rs16886376	7	78524243	7	78894927	0.053	0.1427	0.2153	0.0974	0.0961	MAGI2	ENSG00000187391	7	79082890	7	79453667	2.980722572	1	0.853059126544	rs6951658	4.144e-08	0.5346	0	intron_variant	6	1	0.569094228713	0.945582375506	0.846647956236	0.107530476203	0.347335083591	0.095144612119	0	0.538817239427	0.208928527759	0.843273935724	0.980722571997	0.949066306905	0.502269782166	0.317543226568	0.938413737494	0.125045034759	0.148827078703	0.00278714286619	0.536840415323	0.127670870525	0.44128031111	0.0344074494598	0.163272406293
570	rs16886376	7	78524243	7	78894927	0.053	0.1427	0.2153	0.0974	0.0961	MAGI2	ENSG00000187391	7	79082890	7	79453667	2.980722572	1	0.8650674081	rs73143039	3.584e-08	0.5375	0	intron_variant	6	1	0.569094228713	0.945582375506	0.846647956236	0.107530476203	0.347335083591	0.095144612119	0	0.538817239427	0.208928527759	0.843273935724	0.980722571997	0.949066306905	0.502269782166	0.317543226568	0.938413737494	0.125045034759	0.148827078703	0.00278714286619	0.536840415323	0.127670870525	0.44128031111	0.0344074494598	0.163272406293
571	rs16886376	7	78524243	7	78894927	0.053	0.1427	0.2153	0.0974	0.0961	MAGI2	ENSG00000187391	7	79082890	7	79453667	2.980722572	1	0.887085189904	rs150944644	3.846e-08	0.5361	0	intron_variant	6	1	0.569094228713	0.945582375506	0.846647956236	0.107530476203	0.347335083591	0.095144612119	0	0.538817239427	0.208928527759	0.843273935724	0.980722571997	0.949066306905	0.502269782166	0.317543226568	0.938413737494	0.125045034759	0.148827078703	0.00278714286619	0.536840415323	0.127670870525	0.44128031111	0.0344074494598	0.163272406293
572	rs16886376	7	78524243	7	78894927	0.053	0.1427	0.2153	0.0974	0.0961	MAGI2	ENSG00000187391	7	79082890	7	79453667	2.980722572	1	0.842110887556	rs17455327	4.144e-08	0.5346	0	intron_variant	6	1	0.569094228713	0.945582375506	0.846647956236	0.107530476203	0.347335083591	0.095144612119	0	0.538817239427	0.208928527759	0.843273935724	0.980722571997	0.949066306905	0.502269782166	0.317543226568	0.938413737494	0.125045034759	0.148827078703	0.00278714286619	0.536840415323	0.127670870525	0.44128031111	0.0344074494598	0.163272406293
573	rs16886376	7	78524243	7	78894927	0.053	0.1427	0.2153	0.0974	0.0961	MAGI2	ENSG00000187391	7	79082890	7	79453667	2.980722572	1	0.8650674081	rs117038961	3.584e-08	0.5375	0	intron_variant	6	1	0.569094228713	0.945582375506	0.846647956236	0.107530476203	0.347335083591	0.095144612119	0	0.538817239427	0.208928527759	0.843273935724	0.980722571997	0.949066306905	0.502269782166	0.317543226568	0.938413737494	0.125045034759	0.148827078703	0.00278714286619	0.536840415323	0.127670870525	0.44128031111	0.0344074494598	0.163272406293
574	rs16886376	7	78524243	7	78894927	0.053	0.1427	0.2153	0.0974	0.0961	MAGI2	ENSG00000187391	7	79082890	7	79453667	2.980722572	1	0.8650674081	rs6957268	3.584e-08	0.5375	0	intron_variant	6	1	0.569094228713	0.945582375506	0.846647956236	0.107530476203	0.347335083591	0.095144612119	0	0.538817239427	0.208928527759	0.843273935724	0.980722571997	0.949066306905	0.502269782166	0.317543226568	0.938413737494	0.125045034759	0.148827078703	0.00278714286619	0.536840415323	0.127670870525	0.44128031111	0.0344074494598	0.163272406293
575	rs16886376	7	78524243	7	78894927	0.053	0.1427	0.2153	0.0974	0.0961	MAGI2	ENSG00000187391	7	79082890	7	79453667	2.980722572	1	0.853059126544	rs73137294	3.584e-08	0.5375	0	intron_variant	6	1	0.569094228713	0.945582375506	0.846647956236	0.107530476203	0.347335083591	0.095144612119	0	0.538817239427	0.208928527759	0.843273935724	0.980722571997	0.949066306905	0.502269782166	0.317543226568	0.938413737494	0.125045034759	0.148827078703	0.00278714286619	0.536840415323	0.127670870525	0.44128031111	0.0344074494598	0.163272406293
576	rs16886376	7	78524243	7	78894927	0.053	0.1427	0.2153	0.0974	0.0961	MAGI2	ENSG00000187391	7	79082890	7	79453667	2.980722572	1	0.8650674081	rs111922753	3.584e-08	0.5375	0	intron_variant	6	1	0.569094228713	0.945582375506	0.846647956236	0.107530476203	0.347335083591	0.095144612119	0	0.538817239427	0.208928527759	0.843273935724	0.980722571997	0.949066306905	0.502269782166	0.317543226568	0.938413737494	0.125045034759	0.148827078703	0.00278714286619	0.536840415323	0.127670870525	0.44128031111	0.0344074494598	0.163272406293
577	rs73144914	7	78524182	7	78894866	0.053	0.1427	0.2153	0.0974	0.0961	MAGI2	ENSG00000187391	7	79082890	7	79453667	2.980722572	1	0.8650674081	rs73143040	3.584e-08	0.5375	0	intron_variant	3	1	0.56908226591	0.945605264687	0.846647956236	0.107648032784	0.347162217447	0.095144612119	0	0.538646090164	0.208928527759	0.843395477528	0.980722571997	0.949075095787	0.502530255631	0.317224963309	0.938455048332	0.125146317341	0.148266201419	0.00285368154958	0.536709172019	0.127563062109	0.441099955875	0.0345630204811	0.162866481209
578	rs73144914	7	78524182	7	78894866	0.053	0.1427	0.2153	0.0974	0.0961	MAGI2	ENSG00000187391	7	79082890	7	79453667	2.980722572	1	0.853059126544	rs73143027	4.144e-08	0.5346	0	intron_variant	3	1	0.56908226591	0.945605264687	0.846647956236	0.107648032784	0.347162217447	0.095144612119	0	0.538646090164	0.208928527759	0.843395477528	0.980722571997	0.949075095787	0.502530255631	0.317224963309	0.938455048332	0.125146317341	0.148266201419	0.00285368154958	0.536709172019	0.127563062109	0.441099955875	0.0345630204811	0.162866481209
579	rs73144914	7	78524182	7	78894866	0.053	0.1427	0.2153	0.0974	0.0961	MAGI2	ENSG00000187391	7	79082890	7	79453667	2.980722572	1	0.853059126544	rs6951989	4.144e-08	0.5346	0	intron_variant	3	1	0.56908226591	0.945605264687	0.846647956236	0.107648032784	0.347162217447	0.095144612119	0	0.538646090164	0.208928527759	0.843395477528	0.980722571997	0.949075095787	0.502530255631	0.317224963309	0.938455048332	0.125146317341	0.148266201419	0.00285368154958	0.536709172019	0.127563062109	0.441099955875	0.0345630204811	0.162866481209
580	rs73144914	7	78524182	7	78894866	0.053	0.1427	0.2153	0.0974	0.0961	MAGI2	ENSG00000187391	7	79082890	7	79453667	2.980722572	1	0.8761147201	rs73143043	3.846e-08	0.5361	0	intron_variant	3	1	0.56908226591	0.945605264687	0.846647956236	0.107648032784	0.347162217447	0.095144612119	0	0.538646090164	0.208928527759	0.843395477528	0.980722571997	0.949075095787	0.502530255631	0.317224963309	0.938455048332	0.125146317341	0.148266201419	0.00285368154958	0.536709172019	0.127563062109	0.441099955875	0.0345630204811	0.162866481209
581	rs73144914	7	78524182	7	78894866	0.053	0.1427	0.2153	0.0974	0.0961	MAGI2	ENSG00000187391	7	79082890	7	79453667	2.980722572	1	0.8761147201	rs138002846	3.846e-08	0.5361	0	intron_variant	3	1	0.56908226591	0.945605264687	0.846647956236	0.107648032784	0.347162217447	0.095144612119	0	0.538646090164	0.208928527759	0.843395477528	0.980722571997	0.949075095787	0.502530255631	0.317224963309	0.938455048332	0.125146317341	0.148266201419	0.00285368154958	0.536709172019	0.127563062109	0.441099955875	0.0345630204811	0.162866481209
582	rs73144914	7	78524182	7	78894866	0.053	0.1427	0.2153	0.0974	0.0961	MAGI2	ENSG00000187391	7	79082890	7	79453667	2.980722572	1	0.7786121121	rs73137258	4.737e-08	0.5364	0	intron_variant	3	1	0.56908226591	0.945605264687	0.846647956236	0.107648032784	0.347162217447	0.095144612119	0	0.538646090164	0.208928527759	0.843395477528	0.980722571997	0.949075095787	0.502530255631	0.317224963309	0.938455048332	0.125146317341	0.148266201419	0.00285368154958	0.536709172019	0.127563062109	0.441099955875	0.0345630204811	0.162866481209
583	rs73144914	7	78524182	7	78894866	0.053	0.1427	0.2153	0.0974	0.0961	MAGI2	ENSG00000187391	7	79082890	7	79453667	2.980722572	1	0.887085189904	rs113459111	2.53e-08	0.5432	0	intron_variant	3	1	0.56908226591	0.945605264687	0.846647956236	0.107648032784	0.347162217447	0.095144612119	0	0.538646090164	0.208928527759	0.843395477528	0.980722571997	0.949075095787	0.502530255631	0.317224963309	0.938455048332	0.125146317341	0.148266201419	0.00285368154958	0.536709172019	0.127563062109	0.441099955875	0.0345630204811	0.162866481209
584	rs73144914	7	78524182	7	78894866	0.053	0.1427	0.2153	0.0974	0.0961	MAGI2	ENSG00000187391	7	79082890	7	79453667	2.980722572	1	0.887085189904	rs73143084	2.53e-08	0.5432	0	intron_variant	3	1	0.56908226591	0.945605264687	0.846647956236	0.107648032784	0.347162217447	0.095144612119	0	0.538646090164	0.208928527759	0.843395477528	0.980722571997	0.949075095787	0.502530255631	0.317224963309	0.938455048332	0.125146317341	0.148266201419	0.00285368154958	0.536709172019	0.127563062109	0.441099955875	0.0345630204811	0.162866481209
585	rs73144914	7	78524182	7	78894866	0.053	0.1427	0.2153	0.0974	0.0961	MAGI2	ENSG00000187391	7	79082890	7	79453667	2.980722572	1	0.8650674081	rs141650299	3.584e-08	0.5375	0	intron_variant	3	1	0.56908226591	0.945605264687	0.846647956236	0.107648032784	0.347162217447	0.095144612119	0	0.538646090164	0.208928527759	0.843395477528	0.980722571997	0.949075095787	0.502530255631	0.317224963309	0.938455048332	0.125146317341	0.148266201419	0.00285368154958	0.536709172019	0.127563062109	0.441099955875	0.0345630204811	0.162866481209
586	rs73144914	7	78524182	7	78894866	0.053	0.1427	0.2153	0.0974	0.0961	MAGI2	ENSG00000187391	7	79082890	7	79453667	2.980722572	1	0.8444691025	rs521851	9.466e-09	0.5437	0	intron_variant	3	1	0.56908226591	0.945605264687	0.846647956236	0.107648032784	0.347162217447	0.095144612119	0	0.538646090164	0.208928527759	0.843395477528	0.980722571997	0.949075095787	0.502530255631	0.317224963309	0.938455048332	0.125146317341	0.148266201419	0.00285368154958	0.536709172019	0.127563062109	0.441099955875	0.0345630204811	0.162866481209
587	rs73144914	7	78524182	7	78894866	0.053	0.1427	0.2153	0.0974	0.0961	MAGI2	ENSG00000187391	7	79082890	7	79453667	2.980722572	1	0.8650674081	rs142475793	3.584e-08	0.5375	0	intron_variant	3	1	0.56908226591	0.945605264687	0.846647956236	0.107648032784	0.347162217447	0.095144612119	0	0.538646090164	0.208928527759	0.843395477528	0.980722571997	0.949075095787	0.502530255631	0.317224963309	0.938455048332	0.125146317341	0.148266201419	0.00285368154958	0.536709172019	0.127563062109	0.441099955875	0.0345630204811	0.162866481209
588	rs73144914	7	78524182	7	78894866	0.053	0.1427	0.2153	0.0974	0.0961	MAGI2	ENSG00000187391	7	79082890	7	79453667	2.980722572	1	0.853059126544	rs17390355	4.144e-08	0.5346	0	intron_variant	3	1	0.56908226591	0.945605264687	0.846647956236	0.107648032784	0.347162217447	0.095144612119	0	0.538646090164	0.208928527759	0.843395477528	0.980722571997	0.949075095787	0.502530255631	0.317224963309	0.938455048332	0.125146317341	0.148266201419	0.00285368154958	0.536709172019	0.127563062109	0.441099955875	0.0345630204811	0.162866481209
589	rs73144914	7	78524182	7	78894866	0.053	0.1427	0.2153	0.0974	0.0961	MAGI2	ENSG00000187391	7	79082890	7	79453667	2.980722572	1	0.887085189904	rs73143070	3.23e-08	0.5388	0	intron_variant	3	1	0.56908226591	0.945605264687	0.846647956236	0.107648032784	0.347162217447	0.095144612119	0	0.538646090164	0.208928527759	0.843395477528	0.980722571997	0.949075095787	0.502530255631	0.317224963309	0.938455048332	0.125146317341	0.148266201419	0.00285368154958	0.536709172019	0.127563062109	0.441099955875	0.0345630204811	0.162866481209
590	rs73144914	7	78524182	7	78894866	0.053	0.1427	0.2153	0.0974	0.0961	MAGI2	ENSG00000187391	7	79082890	7	79453667	2.980722572	1	0.887085189904	rs73143055	3.846e-08	0.5361	0	intron_variant	3	1	0.56908226591	0.945605264687	0.846647956236	0.107648032784	0.347162217447	0.095144612119	0	0.538646090164	0.208928527759	0.843395477528	0.980722571997	0.949075095787	0.502530255631	0.317224963309	0.938455048332	0.125146317341	0.148266201419	0.00285368154958	0.536709172019	0.127563062109	0.441099955875	0.0345630204811	0.162866481209
591	rs73144914	7	78524182	7	78894866	0.053	0.1427	0.2153	0.0974	0.0961	MAGI2	ENSG00000187391	7	79082890	7	79453667	2.980722572	1	0.887085189904	rs73143059	3.23e-08	0.5388	0	intron_variant	3	1	0.56908226591	0.945605264687	0.846647956236	0.107648032784	0.347162217447	0.095144612119	0	0.538646090164	0.208928527759	0.843395477528	0.980722571997	0.949075095787	0.502530255631	0.317224963309	0.938455048332	0.125146317341	0.148266201419	0.00285368154958	0.536709172019	0.127563062109	0.441099955875	0.0345630204811	0.162866481209
592	rs73144914	7	78524182	7	78894866	0.053	0.1427	0.2153	0.0974	0.0961	MAGI2	ENSG00000187391	7	79082890	7	79453667	2.980722572	1	0.887085189904	rs7789403	2.644e-08	0.5428	0	intron_variant	3	1	0.56908226591	0.945605264687	0.846647956236	0.107648032784	0.347162217447	0.095144612119	0	0.538646090164	0.208928527759	0.843395477528	0.980722571997	0.949075095787	0.502530255631	0.317224963309	0.938455048332	0.125146317341	0.148266201419	0.00285368154958	0.536709172019	0.127563062109	0.441099955875	0.0345630204811	0.162866481209
593	rs73144914	7	78524182	7	78894866	0.053	0.1427	0.2153	0.0974	0.0961	MAGI2	ENSG00000187391	7	79082890	7	79453667	2.980722572	1	0.853059126544	rs6951658	4.144e-08	0.5346	0	intron_variant	3	1	0.56908226591	0.945605264687	0.846647956236	0.107648032784	0.347162217447	0.095144612119	0	0.538646090164	0.208928527759	0.843395477528	0.980722571997	0.949075095787	0.502530255631	0.317224963309	0.938455048332	0.125146317341	0.148266201419	0.00285368154958	0.536709172019	0.127563062109	0.441099955875	0.0345630204811	0.162866481209
594	rs73144914	7	78524182	7	78894866	0.053	0.1427	0.2153	0.0974	0.0961	MAGI2	ENSG00000187391	7	79082890	7	79453667	2.980722572	1	0.8650674081	rs73143039	3.584e-08	0.5375	0	intron_variant	3	1	0.56908226591	0.945605264687	0.846647956236	0.107648032784	0.347162217447	0.095144612119	0	0.538646090164	0.208928527759	0.843395477528	0.980722571997	0.949075095787	0.502530255631	0.317224963309	0.938455048332	0.125146317341	0.148266201419	0.00285368154958	0.536709172019	0.127563062109	0.441099955875	0.0345630204811	0.162866481209
595	rs73144914	7	78524182	7	78894866	0.053	0.1427	0.2153	0.0974	0.0961	MAGI2	ENSG00000187391	7	79082890	7	79453667	2.980722572	1	0.887085189904	rs150944644	3.846e-08	0.5361	0	intron_variant	3	1	0.56908226591	0.945605264687	0.846647956236	0.107648032784	0.347162217447	0.095144612119	0	0.538646090164	0.208928527759	0.843395477528	0.980722571997	0.949075095787	0.502530255631	0.317224963309	0.938455048332	0.125146317341	0.148266201419	0.00285368154958	0.536709172019	0.127563062109	0.441099955875	0.0345630204811	0.162866481209
596	rs73144914	7	78524182	7	78894866	0.053	0.1427	0.2153	0.0974	0.0961	MAGI2	ENSG00000187391	7	79082890	7	79453667	2.980722572	1	0.842110887556	rs17455327	4.144e-08	0.5346	0	intron_variant	3	1	0.56908226591	0.945605264687	0.846647956236	0.107648032784	0.347162217447	0.095144612119	0	0.538646090164	0.208928527759	0.843395477528	0.980722571997	0.949075095787	0.502530255631	0.317224963309	0.938455048332	0.125146317341	0.148266201419	0.00285368154958	0.536709172019	0.127563062109	0.441099955875	0.0345630204811	0.162866481209
597	rs73144914	7	78524182	7	78894866	0.053	0.1427	0.2153	0.0974	0.0961	MAGI2	ENSG00000187391	7	79082890	7	79453667	2.980722572	1	0.8650674081	rs117038961	3.584e-08	0.5375	0	intron_variant	3	1	0.56908226591	0.945605264687	0.846647956236	0.107648032784	0.347162217447	0.095144612119	0	0.538646090164	0.208928527759	0.843395477528	0.980722571997	0.949075095787	0.502530255631	0.317224963309	0.938455048332	0.125146317341	0.148266201419	0.00285368154958	0.536709172019	0.127563062109	0.441099955875	0.0345630204811	0.162866481209
598	rs73144914	7	78524182	7	78894866	0.053	0.1427	0.2153	0.0974	0.0961	MAGI2	ENSG00000187391	7	79082890	7	79453667	2.980722572	1	0.8650674081	rs6957268	3.584e-08	0.5375	0	intron_variant	3	1	0.56908226591	0.945605264687	0.846647956236	0.107648032784	0.347162217447	0.095144612119	0	0.538646090164	0.208928527759	0.843395477528	0.980722571997	0.949075095787	0.502530255631	0.317224963309	0.938455048332	0.125146317341	0.148266201419	0.00285368154958	0.536709172019	0.127563062109	0.441099955875	0.0345630204811	0.162866481209
599	rs73144914	7	78524182	7	78894866	0.053	0.1427	0.2153	0.0974	0.0961	MAGI2	ENSG00000187391	7	79082890	7	79453667	2.980722572	1	0.853059126544	rs73137294	3.584e-08	0.5375	0	intron_variant	3	1	0.56908226591	0.945605264687	0.846647956236	0.107648032784	0.347162217447	0.095144612119	0	0.538646090164	0.208928527759	0.843395477528	0.980722571997	0.949075095787	0.502530255631	0.317224963309	0.938455048332	0.125146317341	0.148266201419	0.00285368154958	0.536709172019	0.127563062109	0.441099955875	0.0345630204811	0.162866481209
600	rs73144914	7	78524182	7	78894866	0.053	0.1427	0.2153	0.0974	0.0961	MAGI2	ENSG00000187391	7	79082890	7	79453667	2.980722572	1	0.8650674081	rs111922753	3.584e-08	0.5375	0	intron_variant	3	1	0.56908226591	0.945605264687	0.846647956236	0.107648032784	0.347162217447	0.095144612119	0	0.538646090164	0.208928527759	0.843395477528	0.980722571997	0.949075095787	0.502530255631	0.317224963309	0.938455048332	0.125146317341	0.148266201419	0.00285368154958	0.536709172019	0.127563062109	0.441099955875	0.0345630204811	0.162866481209
601	rs61566348	7	78529716	7	78900400	0.0613	0.1499	0.2282	0.0984	0.0982	MAGI2	ENSG00000187391	7	79082890	7	79453667	2.98386478988	1	0.855084885264	rs73143040	3.584e-08	0.5375	0	intron_variant	3	1	0.536828794132	0.93249392006	0.830804178979	0.220721094945	0.437862534186	0.312358956206	0	0.54767993498	0.198119985823	0.880702945956	0.983864789879	0.940611372539	0.455913398076	0.407937963588	0.913099311125	0.127065603914	0.0324486244901	0.026460487852	0.472854155967	0.195427661379	0.528327957251	0.108112683122	0.0835382846944
602	rs61566348	7	78529716	7	78900400	0.0613	0.1499	0.2282	0.0984	0.0982	MAGI2	ENSG00000187391	7	79082890	7	79453667	2.98386478988	1	0.843166534081	rs73143027	4.144e-08	0.5346	0	intron_variant	3	1	0.536828794132	0.93249392006	0.830804178979	0.220721094945	0.437862534186	0.312358956206	0	0.54767993498	0.198119985823	0.880702945956	0.983864789879	0.940611372539	0.455913398076	0.407937963588	0.913099311125	0.127065603914	0.0324486244901	0.026460487852	0.472854155967	0.195427661379	0.528327957251	0.108112683122	0.0835382846944
603	rs61566348	7	78529716	7	78900400	0.0613	0.1499	0.2282	0.0984	0.0982	MAGI2	ENSG00000187391	7	79082890	7	79453667	2.98386478988	1	0.843166534081	rs6951989	4.144e-08	0.5346	0	intron_variant	3	1	0.536828794132	0.93249392006	0.830804178979	0.220721094945	0.437862534186	0.312358956206	0	0.54767993498	0.198119985823	0.880702945956	0.983864789879	0.940611372539	0.455913398076	0.407937963588	0.913099311125	0.127065603914	0.0324486244901	0.026460487852	0.472854155967	0.195427661379	0.528327957251	0.108112683122	0.0835382846944
604	rs61566348	7	78529716	7	78900400	0.0613	0.1499	0.2282	0.0984	0.0982	MAGI2	ENSG00000187391	7	79082890	7	79453667	2.98386478988	1	0.866001470464	rs73143043	3.846e-08	0.5361	0	intron_variant	3	1	0.536828794132	0.93249392006	0.830804178979	0.220721094945	0.437862534186	0.312358956206	0	0.54767993498	0.198119985823	0.880702945956	0.983864789879	0.940611372539	0.455913398076	0.407937963588	0.913099311125	0.127065603914	0.0324486244901	0.026460487852	0.472854155967	0.195427661379	0.528327957251	0.108112683122	0.0835382846944
605	rs61566348	7	78529716	7	78900400	0.0613	0.1499	0.2282	0.0984	0.0982	MAGI2	ENSG00000187391	7	79082890	7	79453667	2.98386478988	1	0.866001470464	rs138002846	3.846e-08	0.5361	0	intron_variant	3	1	0.536828794132	0.93249392006	0.830804178979	0.220721094945	0.437862534186	0.312358956206	0	0.54767993498	0.198119985823	0.880702945956	0.983864789879	0.940611372539	0.455913398076	0.407937963588	0.913099311125	0.127065603914	0.0324486244901	0.026460487852	0.472854155967	0.195427661379	0.528327957251	0.108112683122	0.0835382846944
606	rs61566348	7	78529716	7	78900400	0.0613	0.1499	0.2282	0.0984	0.0982	MAGI2	ENSG00000187391	7	79082890	7	79453667	2.98386478988	1	0.769335985924	rs73137258	4.737e-08	0.5364	0	intron_variant	3	1	0.536828794132	0.93249392006	0.830804178979	0.220721094945	0.437862534186	0.312358956206	0	0.54767993498	0.198119985823	0.880702945956	0.983864789879	0.940611372539	0.455913398076	0.407937963588	0.913099311125	0.127065603914	0.0324486244901	0.026460487852	0.472854155967	0.195427661379	0.528327957251	0.108112683122	0.0835382846944
607	rs61566348	7	78529716	7	78900400	0.0613	0.1499	0.2282	0.0984	0.0982	MAGI2	ENSG00000187391	7	79082890	7	79453667	2.98386478988	1	0.876899272041	rs113459111	2.53e-08	0.5432	0	intron_variant	3	1	0.536828794132	0.93249392006	0.830804178979	0.220721094945	0.437862534186	0.312358956206	0	0.54767993498	0.198119985823	0.880702945956	0.983864789879	0.940611372539	0.455913398076	0.407937963588	0.913099311125	0.127065603914	0.0324486244901	0.026460487852	0.472854155967	0.195427661379	0.528327957251	0.108112683122	0.0835382846944
608	rs61566348	7	78529716	7	78900400	0.0613	0.1499	0.2282	0.0984	0.0982	MAGI2	ENSG00000187391	7	79082890	7	79453667	2.98386478988	1	0.876899272041	rs73143084	2.53e-08	0.5432	0	intron_variant	3	1	0.536828794132	0.93249392006	0.830804178979	0.220721094945	0.437862534186	0.312358956206	0	0.54767993498	0.198119985823	0.880702945956	0.983864789879	0.940611372539	0.455913398076	0.407937963588	0.913099311125	0.127065603914	0.0324486244901	0.026460487852	0.472854155967	0.195427661379	0.528327957251	0.108112683122	0.0835382846944
609	rs61566348	7	78529716	7	78900400	0.0613	0.1499	0.2282	0.0984	0.0982	MAGI2	ENSG00000187391	7	79082890	7	79453667	2.98386478988	1	0.855084885264	rs141650299	3.584e-08	0.5375	0	intron_variant	3	1	0.536828794132	0.93249392006	0.830804178979	0.220721094945	0.437862534186	0.312358956206	0	0.54767993498	0.198119985823	0.880702945956	0.983864789879	0.940611372539	0.455913398076	0.407937963588	0.913099311125	0.127065603914	0.0324486244901	0.026460487852	0.472854155967	0.195427661379	0.528327957251	0.108112683122	0.0835382846944
610	rs61566348	7	78529716	7	78900400	0.0613	0.1499	0.2282	0.0984	0.0982	MAGI2	ENSG00000187391	7	79082890	7	79453667	2.98386478988	1	0.834566294116	rs521851	9.466e-09	0.5437	0	intron_variant	3	1	0.536828794132	0.93249392006	0.830804178979	0.220721094945	0.437862534186	0.312358956206	0	0.54767993498	0.198119985823	0.880702945956	0.983864789879	0.940611372539	0.455913398076	0.407937963588	0.913099311125	0.127065603914	0.0324486244901	0.026460487852	0.472854155967	0.195427661379	0.528327957251	0.108112683122	0.0835382846944
611	rs61566348	7	78529716	7	78900400	0.0613	0.1499	0.2282	0.0984	0.0982	MAGI2	ENSG00000187391	7	79082890	7	79453667	2.98386478988	1	0.855084885264	rs142475793	3.584e-08	0.5375	0	intron_variant	3	1	0.536828794132	0.93249392006	0.830804178979	0.220721094945	0.437862534186	0.312358956206	0	0.54767993498	0.198119985823	0.880702945956	0.983864789879	0.940611372539	0.455913398076	0.407937963588	0.913099311125	0.127065603914	0.0324486244901	0.026460487852	0.472854155967	0.195427661379	0.528327957251	0.108112683122	0.0835382846944
612	rs61566348	7	78529716	7	78900400	0.0613	0.1499	0.2282	0.0984	0.0982	MAGI2	ENSG00000187391	7	79082890	7	79453667	2.98386478988	1	0.843166534081	rs17390355	4.144e-08	0.5346	0	intron_variant	3	1	0.536828794132	0.93249392006	0.830804178979	0.220721094945	0.437862534186	0.312358956206	0	0.54767993498	0.198119985823	0.880702945956	0.983864789879	0.940611372539	0.455913398076	0.407937963588	0.913099311125	0.127065603914	0.0324486244901	0.026460487852	0.472854155967	0.195427661379	0.528327957251	0.108112683122	0.0835382846944
613	rs61566348	7	78529716	7	78900400	0.0613	0.1499	0.2282	0.0984	0.0982	MAGI2	ENSG00000187391	7	79082890	7	79453667	2.98386478988	1	0.876899272041	rs73143070	3.23e-08	0.5388	0	intron_variant	3	1	0.536828794132	0.93249392006	0.830804178979	0.220721094945	0.437862534186	0.312358956206	0	0.54767993498	0.198119985823	0.880702945956	0.983864789879	0.940611372539	0.455913398076	0.407937963588	0.913099311125	0.127065603914	0.0324486244901	0.026460487852	0.472854155967	0.195427661379	0.528327957251	0.108112683122	0.0835382846944
614	rs61566348	7	78529716	7	78900400	0.0613	0.1499	0.2282	0.0984	0.0982	MAGI2	ENSG00000187391	7	79082890	7	79453667	2.98386478988	1	0.876899272041	rs73143055	3.846e-08	0.5361	0	intron_variant	3	1	0.536828794132	0.93249392006	0.830804178979	0.220721094945	0.437862534186	0.312358956206	0	0.54767993498	0.198119985823	0.880702945956	0.983864789879	0.940611372539	0.455913398076	0.407937963588	0.913099311125	0.127065603914	0.0324486244901	0.026460487852	0.472854155967	0.195427661379	0.528327957251	0.108112683122	0.0835382846944
615	rs61566348	7	78529716	7	78900400	0.0613	0.1499	0.2282	0.0984	0.0982	MAGI2	ENSG00000187391	7	79082890	7	79453667	2.98386478988	1	0.876899272041	rs73143059	3.23e-08	0.5388	0	intron_variant	3	1	0.536828794132	0.93249392006	0.830804178979	0.220721094945	0.437862534186	0.312358956206	0	0.54767993498	0.198119985823	0.880702945956	0.983864789879	0.940611372539	0.455913398076	0.407937963588	0.913099311125	0.127065603914	0.0324486244901	0.026460487852	0.472854155967	0.195427661379	0.528327957251	0.108112683122	0.0835382846944
616	rs61566348	7	78529716	7	78900400	0.0613	0.1499	0.2282	0.0984	0.0982	MAGI2	ENSG00000187391	7	79082890	7	79453667	2.98386478988	1	0.876899272041	rs7789403	2.644e-08	0.5428	0	intron_variant	3	1	0.536828794132	0.93249392006	0.830804178979	0.220721094945	0.437862534186	0.312358956206	0	0.54767993498	0.198119985823	0.880702945956	0.983864789879	0.940611372539	0.455913398076	0.407937963588	0.913099311125	0.127065603914	0.0324486244901	0.026460487852	0.472854155967	0.195427661379	0.528327957251	0.108112683122	0.0835382846944
617	rs61566348	7	78529716	7	78900400	0.0613	0.1499	0.2282	0.0984	0.0982	MAGI2	ENSG00000187391	7	79082890	7	79453667	2.98386478988	1	0.843166534081	rs6951658	4.144e-08	0.5346	0	intron_variant	3	1	0.536828794132	0.93249392006	0.830804178979	0.220721094945	0.437862534186	0.312358956206	0	0.54767993498	0.198119985823	0.880702945956	0.983864789879	0.940611372539	0.455913398076	0.407937963588	0.913099311125	0.127065603914	0.0324486244901	0.026460487852	0.472854155967	0.195427661379	0.528327957251	0.108112683122	0.0835382846944
618	rs61566348	7	78529716	7	78900400	0.0613	0.1499	0.2282	0.0984	0.0982	MAGI2	ENSG00000187391	7	79082890	7	79453667	2.98386478988	1	0.855084885264	rs73143039	3.584e-08	0.5375	0	intron_variant	3	1	0.536828794132	0.93249392006	0.830804178979	0.220721094945	0.437862534186	0.312358956206	0	0.54767993498	0.198119985823	0.880702945956	0.983864789879	0.940611372539	0.455913398076	0.407937963588	0.913099311125	0.127065603914	0.0324486244901	0.026460487852	0.472854155967	0.195427661379	0.528327957251	0.108112683122	0.0835382846944
619	rs61566348	7	78529716	7	78900400	0.0613	0.1499	0.2282	0.0984	0.0982	MAGI2	ENSG00000187391	7	79082890	7	79453667	2.98386478988	1	0.876899272041	rs150944644	3.846e-08	0.5361	0	intron_variant	3	1	0.536828794132	0.93249392006	0.830804178979	0.220721094945	0.437862534186	0.312358956206	0	0.54767993498	0.198119985823	0.880702945956	0.983864789879	0.940611372539	0.455913398076	0.407937963588	0.913099311125	0.127065603914	0.0324486244901	0.026460487852	0.472854155967	0.195427661379	0.528327957251	0.108112683122	0.0835382846944
620	rs61566348	7	78529716	7	78900400	0.0613	0.1499	0.2282	0.0984	0.0982	MAGI2	ENSG00000187391	7	79082890	7	79453667	2.98386478988	1	0.832293114601	rs17455327	4.144e-08	0.5346	0	intron_variant	3	1	0.536828794132	0.93249392006	0.830804178979	0.220721094945	0.437862534186	0.312358956206	0	0.54767993498	0.198119985823	0.880702945956	0.983864789879	0.940611372539	0.455913398076	0.407937963588	0.913099311125	0.127065603914	0.0324486244901	0.026460487852	0.472854155967	0.195427661379	0.528327957251	0.108112683122	0.0835382846944
621	rs61566348	7	78529716	7	78900400	0.0613	0.1499	0.2282	0.0984	0.0982	MAGI2	ENSG00000187391	7	79082890	7	79453667	2.98386478988	1	0.855084885264	rs117038961	3.584e-08	0.5375	0	intron_variant	3	1	0.536828794132	0.93249392006	0.830804178979	0.220721094945	0.437862534186	0.312358956206	0	0.54767993498	0.198119985823	0.880702945956	0.983864789879	0.940611372539	0.455913398076	0.407937963588	0.913099311125	0.127065603914	0.0324486244901	0.026460487852	0.472854155967	0.195427661379	0.528327957251	0.108112683122	0.0835382846944
622	rs61566348	7	78529716	7	78900400	0.0613	0.1499	0.2282	0.0984	0.0982	MAGI2	ENSG00000187391	7	79082890	7	79453667	2.98386478988	1	0.855084885264	rs6957268	3.584e-08	0.5375	0	intron_variant	3	1	0.536828794132	0.93249392006	0.830804178979	0.220721094945	0.437862534186	0.312358956206	0	0.54767993498	0.198119985823	0.880702945956	0.983864789879	0.940611372539	0.455913398076	0.407937963588	0.913099311125	0.127065603914	0.0324486244901	0.026460487852	0.472854155967	0.195427661379	0.528327957251	0.108112683122	0.0835382846944
623	rs61566348	7	78529716	7	78900400	0.0613	0.1499	0.2282	0.0984	0.0982	MAGI2	ENSG00000187391	7	79082890	7	79453667	2.98386478988	1	0.843166534081	rs73137294	3.584e-08	0.5375	0	intron_variant	3	1	0.536828794132	0.93249392006	0.830804178979	0.220721094945	0.437862534186	0.312358956206	0	0.54767993498	0.198119985823	0.880702945956	0.983864789879	0.940611372539	0.455913398076	0.407937963588	0.913099311125	0.127065603914	0.0324486244901	0.026460487852	0.472854155967	0.195427661379	0.528327957251	0.108112683122	0.0835382846944
624	rs61566348	7	78529716	7	78900400	0.0613	0.1499	0.2282	0.0984	0.0982	MAGI2	ENSG00000187391	7	79082890	7	79453667	2.98386478988	1	0.855084885264	rs111922753	3.584e-08	0.5375	0	intron_variant	3	1	0.536828794132	0.93249392006	0.830804178979	0.220721094945	0.437862534186	0.312358956206	0	0.54767993498	0.198119985823	0.880702945956	0.983864789879	0.940611372539	0.455913398076	0.407937963588	0.913099311125	0.127065603914	0.0324486244901	0.026460487852	0.472854155967	0.195427661379	0.528327957251	0.108112683122	0.0835382846944
625	rs145334411	7	78520514	7	78891198	0.0068	0.036	0.003	0.0915	0.0266	MAGI2	ENSG00000187391	7	79082890	7	79453667	2.99303407588	1	0.929162972761	rs73143040	3.584e-08	0.5375	0	intron_variant	3	1	0.67077922276	0.905169744606	0.883770569393	0.455464170839	0.0639991524493	0.228934208097	0	0.194790070654	0.145319345444	0.927792742046	0.993015068171	0.993034075885	0.596365364454	0.267270856983	0.837795119549	0.311539421814	0.367939149492	0.41088683052	0.0465326062923	0.433913120585	0	0.303030220448	0.00333483204354
626	rs145334411	7	78520514	7	78891198	0.0068	0.036	0.003	0.0915	0.0266	MAGI2	ENSG00000187391	7	79082890	7	79453667	2.99303407588	1	0.916572634884	rs73143027	4.144e-08	0.5346	0	intron_variant	3	1	0.67077922276	0.905169744606	0.883770569393	0.455464170839	0.0639991524493	0.228934208097	0	0.194790070654	0.145319345444	0.927792742046	0.993015068171	0.993034075885	0.596365364454	0.267270856983	0.837795119549	0.311539421814	0.367939149492	0.41088683052	0.0465326062923	0.433913120585	0	0.303030220448	0.00333483204354
627	rs145334411	7	78520514	7	78891198	0.0068	0.036	0.003	0.0915	0.0266	MAGI2	ENSG00000187391	7	79082890	7	79453667	2.99303407588	1	0.916572634884	rs6951989	4.144e-08	0.5346	0	intron_variant	3	1	0.67077922276	0.905169744606	0.883770569393	0.455464170839	0.0639991524493	0.228934208097	0	0.194790070654	0.145319345444	0.927792742046	0.993015068171	0.993034075885	0.596365364454	0.267270856983	0.837795119549	0.311539421814	0.367939149492	0.41088683052	0.0465326062923	0.433913120585	0	0.303030220448	0.00333483204354
628	rs145334411	7	78520514	7	78891198	0.0068	0.036	0.003	0.0915	0.0266	MAGI2	ENSG00000187391	7	79082890	7	79453667	2.99303407588	1	0.941045505625	rs73143043	3.846e-08	0.5361	0	intron_variant	3	1	0.67077922276	0.905169744606	0.883770569393	0.455464170839	0.0639991524493	0.228934208097	0	0.194790070654	0.145319345444	0.927792742046	0.993015068171	0.993034075885	0.596365364454	0.267270856983	0.837795119549	0.311539421814	0.367939149492	0.41088683052	0.0465326062923	0.433913120585	0	0.303030220448	0.00333483204354
629	rs145334411	7	78520514	7	78891198	0.0068	0.036	0.003	0.0915	0.0266	MAGI2	ENSG00000187391	7	79082890	7	79453667	2.99303407588	1	0.941045505625	rs138002846	3.846e-08	0.5361	0	intron_variant	3	1	0.67077922276	0.905169744606	0.883770569393	0.455464170839	0.0639991524493	0.228934208097	0	0.194790070654	0.145319345444	0.927792742046	0.993015068171	0.993034075885	0.596365364454	0.267270856983	0.837795119549	0.311539421814	0.367939149492	0.41088683052	0.0465326062923	0.433913120585	0	0.303030220448	0.00333483204354
630	rs145334411	7	78520514	7	78891198	0.0068	0.036	0.003	0.0915	0.0266	MAGI2	ENSG00000187391	7	79082890	7	79453667	2.99303407588	1	0.838175039361	rs73137258	4.737e-08	0.5364	0	intron_variant	3	1	0.67077922276	0.905169744606	0.883770569393	0.455464170839	0.0639991524493	0.228934208097	0	0.194790070654	0.145319345444	0.927792742046	0.993015068171	0.993034075885	0.596365364454	0.267270856983	0.837795119549	0.311539421814	0.367939149492	0.41088683052	0.0465326062923	0.433913120585	0	0.303030220448	0.00333483204354
631	rs145334411	7	78520514	7	78891198	0.0068	0.036	0.003	0.0915	0.0266	MAGI2	ENSG00000187391	7	79082890	7	79453667	2.99303407588	1	0.952486210116	rs113459111	2.53e-08	0.5432	0	intron_variant	3	1	0.67077922276	0.905169744606	0.883770569393	0.455464170839	0.0639991524493	0.228934208097	0	0.194790070654	0.145319345444	0.927792742046	0.993015068171	0.993034075885	0.596365364454	0.267270856983	0.837795119549	0.311539421814	0.367939149492	0.41088683052	0.0465326062923	0.433913120585	0	0.303030220448	0.00333483204354
632	rs145334411	7	78520514	7	78891198	0.0068	0.036	0.003	0.0915	0.0266	MAGI2	ENSG00000187391	7	79082890	7	79453667	2.99303407588	1	0.952486210116	rs73143084	2.53e-08	0.5432	0	intron_variant	3	1	0.67077922276	0.905169744606	0.883770569393	0.455464170839	0.0639991524493	0.228934208097	0	0.194790070654	0.145319345444	0.927792742046	0.993015068171	0.993034075885	0.596365364454	0.267270856983	0.837795119549	0.311539421814	0.367939149492	0.41088683052	0.0465326062923	0.433913120585	0	0.303030220448	0.00333483204354
633	rs145334411	7	78520514	7	78891198	0.0068	0.036	0.003	0.0915	0.0266	MAGI2	ENSG00000187391	7	79082890	7	79453667	2.99303407588	1	0.929162972761	rs141650299	3.584e-08	0.5375	0	intron_variant	3	1	0.67077922276	0.905169744606	0.883770569393	0.455464170839	0.0639991524493	0.228934208097	0	0.194790070654	0.145319345444	0.927792742046	0.993015068171	0.993034075885	0.596365364454	0.267270856983	0.837795119549	0.311539421814	0.367939149492	0.41088683052	0.0465326062923	0.433913120585	0	0.303030220448	0.00333483204354
634	rs145334411	7	78520514	7	78891198	0.0068	0.036	0.003	0.0915	0.0266	MAGI2	ENSG00000187391	7	79082890	7	79453667	2.99303407588	1	0.908045091396	rs521851	9.466e-09	0.5437	0	intron_variant	3	1	0.67077922276	0.905169744606	0.883770569393	0.455464170839	0.0639991524493	0.228934208097	0	0.194790070654	0.145319345444	0.927792742046	0.993015068171	0.993034075885	0.596365364454	0.267270856983	0.837795119549	0.311539421814	0.367939149492	0.41088683052	0.0465326062923	0.433913120585	0	0.303030220448	0.00333483204354
635	rs145334411	7	78520514	7	78891198	0.0068	0.036	0.003	0.0915	0.0266	MAGI2	ENSG00000187391	7	79082890	7	79453667	2.99303407588	1	0.929162972761	rs142475793	3.584e-08	0.5375	0	intron_variant	3	1	0.67077922276	0.905169744606	0.883770569393	0.455464170839	0.0639991524493	0.228934208097	0	0.194790070654	0.145319345444	0.927792742046	0.993015068171	0.993034075885	0.596365364454	0.267270856983	0.837795119549	0.311539421814	0.367939149492	0.41088683052	0.0465326062923	0.433913120585	0	0.303030220448	0.00333483204354
636	rs145334411	7	78520514	7	78891198	0.0068	0.036	0.003	0.0915	0.0266	MAGI2	ENSG00000187391	7	79082890	7	79453667	2.99303407588	1	0.916572634884	rs17390355	4.144e-08	0.5346	0	intron_variant	3	1	0.67077922276	0.905169744606	0.883770569393	0.455464170839	0.0639991524493	0.228934208097	0	0.194790070654	0.145319345444	0.927792742046	0.993015068171	0.993034075885	0.596365364454	0.267270856983	0.837795119549	0.311539421814	0.367939149492	0.41088683052	0.0465326062923	0.433913120585	0	0.303030220448	0.00333483204354
637	rs145334411	7	78520514	7	78891198	0.0068	0.036	0.003	0.0915	0.0266	MAGI2	ENSG00000187391	7	79082890	7	79453667	2.99303407588	1	0.952486210116	rs73143070	3.23e-08	0.5388	0	intron_variant	3	1	0.67077922276	0.905169744606	0.883770569393	0.455464170839	0.0639991524493	0.228934208097	0	0.194790070654	0.145319345444	0.927792742046	0.993015068171	0.993034075885	0.596365364454	0.267270856983	0.837795119549	0.311539421814	0.367939149492	0.41088683052	0.0465326062923	0.433913120585	0	0.303030220448	0.00333483204354
638	rs145334411	7	78520514	7	78891198	0.0068	0.036	0.003	0.0915	0.0266	MAGI2	ENSG00000187391	7	79082890	7	79453667	2.99303407588	1	0.952486210116	rs73143055	3.846e-08	0.5361	0	intron_variant	3	1	0.67077922276	0.905169744606	0.883770569393	0.455464170839	0.0639991524493	0.228934208097	0	0.194790070654	0.145319345444	0.927792742046	0.993015068171	0.993034075885	0.596365364454	0.267270856983	0.837795119549	0.311539421814	0.367939149492	0.41088683052	0.0465326062923	0.433913120585	0	0.303030220448	0.00333483204354
639	rs145334411	7	78520514	7	78891198	0.0068	0.036	0.003	0.0915	0.0266	MAGI2	ENSG00000187391	7	79082890	7	79453667	2.99303407588	1	0.952486210116	rs73143059	3.23e-08	0.5388	0	intron_variant	3	1	0.67077922276	0.905169744606	0.883770569393	0.455464170839	0.0639991524493	0.228934208097	0	0.194790070654	0.145319345444	0.927792742046	0.993015068171	0.993034075885	0.596365364454	0.267270856983	0.837795119549	0.311539421814	0.367939149492	0.41088683052	0.0465326062923	0.433913120585	0	0.303030220448	0.00333483204354
640	rs145334411	7	78520514	7	78891198	0.0068	0.036	0.003	0.0915	0.0266	MAGI2	ENSG00000187391	7	79082890	7	79453667	2.99303407588	1	0.952486210116	rs7789403	2.644e-08	0.5428	0	intron_variant	3	1	0.67077922276	0.905169744606	0.883770569393	0.455464170839	0.0639991524493	0.228934208097	0	0.194790070654	0.145319345444	0.927792742046	0.993015068171	0.993034075885	0.596365364454	0.267270856983	0.837795119549	0.311539421814	0.367939149492	0.41088683052	0.0465326062923	0.433913120585	0	0.303030220448	0.00333483204354
641	rs145334411	7	78520514	7	78891198	0.0068	0.036	0.003	0.0915	0.0266	MAGI2	ENSG00000187391	7	79082890	7	79453667	2.99303407588	1	0.916572634884	rs6951658	4.144e-08	0.5346	0	intron_variant	3	1	0.67077922276	0.905169744606	0.883770569393	0.455464170839	0.0639991524493	0.228934208097	0	0.194790070654	0.145319345444	0.927792742046	0.993015068171	0.993034075885	0.596365364454	0.267270856983	0.837795119549	0.311539421814	0.367939149492	0.41088683052	0.0465326062923	0.433913120585	0	0.303030220448	0.00333483204354
642	rs145334411	7	78520514	7	78891198	0.0068	0.036	0.003	0.0915	0.0266	MAGI2	ENSG00000187391	7	79082890	7	79453667	2.99303407588	1	0.929162972761	rs73143039	3.584e-08	0.5375	0	intron_variant	3	1	0.67077922276	0.905169744606	0.883770569393	0.455464170839	0.0639991524493	0.228934208097	0	0.194790070654	0.145319345444	0.927792742046	0.993015068171	0.993034075885	0.596365364454	0.267270856983	0.837795119549	0.311539421814	0.367939149492	0.41088683052	0.0465326062923	0.433913120585	0	0.303030220448	0.00333483204354
643	rs145334411	7	78520514	7	78891198	0.0068	0.036	0.003	0.0915	0.0266	MAGI2	ENSG00000187391	7	79082890	7	79453667	2.99303407588	1	0.952486210116	rs150944644	3.846e-08	0.5361	0	intron_variant	3	1	0.67077922276	0.905169744606	0.883770569393	0.455464170839	0.0639991524493	0.228934208097	0	0.194790070654	0.145319345444	0.927792742046	0.993015068171	0.993034075885	0.596365364454	0.267270856983	0.837795119549	0.311539421814	0.367939149492	0.41088683052	0.0465326062923	0.433913120585	0	0.303030220448	0.00333483204354
644	rs145334411	7	78520514	7	78891198	0.0068	0.036	0.003	0.0915	0.0266	MAGI2	ENSG00000187391	7	79082890	7	79453667	2.99303407588	1	0.905148640449	rs17455327	4.144e-08	0.5346	0	intron_variant	3	1	0.67077922276	0.905169744606	0.883770569393	0.455464170839	0.0639991524493	0.228934208097	0	0.194790070654	0.145319345444	0.927792742046	0.993015068171	0.993034075885	0.596365364454	0.267270856983	0.837795119549	0.311539421814	0.367939149492	0.41088683052	0.0465326062923	0.433913120585	0	0.303030220448	0.00333483204354
645	rs145334411	7	78520514	7	78891198	0.0068	0.036	0.003	0.0915	0.0266	MAGI2	ENSG00000187391	7	79082890	7	79453667	2.99303407588	1	0.929162972761	rs117038961	3.584e-08	0.5375	0	intron_variant	3	1	0.67077922276	0.905169744606	0.883770569393	0.455464170839	0.0639991524493	0.228934208097	0	0.194790070654	0.145319345444	0.927792742046	0.993015068171	0.993034075885	0.596365364454	0.267270856983	0.837795119549	0.311539421814	0.367939149492	0.41088683052	0.0465326062923	0.433913120585	0	0.303030220448	0.00333483204354
646	rs145334411	7	78520514	7	78891198	0.0068	0.036	0.003	0.0915	0.0266	MAGI2	ENSG00000187391	7	79082890	7	79453667	2.99303407588	1	0.929162972761	rs6957268	3.584e-08	0.5375	0	intron_variant	3	1	0.67077922276	0.905169744606	0.883770569393	0.455464170839	0.0639991524493	0.228934208097	0	0.194790070654	0.145319345444	0.927792742046	0.993015068171	0.993034075885	0.596365364454	0.267270856983	0.837795119549	0.311539421814	0.367939149492	0.41088683052	0.0465326062923	0.433913120585	0	0.303030220448	0.00333483204354
647	rs145334411	7	78520514	7	78891198	0.0068	0.036	0.003	0.0915	0.0266	MAGI2	ENSG00000187391	7	79082890	7	79453667	2.99303407588	1	0.916572634884	rs73137294	3.584e-08	0.5375	0	intron_variant	3	1	0.67077922276	0.905169744606	0.883770569393	0.455464170839	0.0639991524493	0.228934208097	0	0.194790070654	0.145319345444	0.927792742046	0.993015068171	0.993034075885	0.596365364454	0.267270856983	0.837795119549	0.311539421814	0.367939149492	0.41088683052	0.0465326062923	0.433913120585	0	0.303030220448	0.00333483204354
648	rs145334411	7	78520514	7	78891198	0.0068	0.036	0.003	0.0915	0.0266	MAGI2	ENSG00000187391	7	79082890	7	79453667	2.99303407588	1	0.929162972761	rs111922753	3.584e-08	0.5375	0	intron_variant	3	1	0.67077922276	0.905169744606	0.883770569393	0.455464170839	0.0639991524493	0.228934208097	0	0.194790070654	0.145319345444	0.927792742046	0.993015068171	0.993034075885	0.596365364454	0.267270856983	0.837795119549	0.311539421814	0.367939149492	0.41088683052	0.0465326062923	0.433913120585	0	0.303030220448	0.00333483204354
649	rs111296157	7	78523064	7	78893748	0.0068	0.036	0	0.0915	0.0256	MAGI2	ENSG00000187391	7	79082890	7	79453667	2.99304514832	1	0.929162972761	rs73143040	3.584e-08	0.5375	0	intron_variant	3	1	0.669431012013	0.904556119849	0.883777186385	0.45512151551	0.0760349593103	0.229249499245	0	0.192484764052	0.145303439593	0.928053813813	0.993007348128	0.993045148321	0.587130638605	0.267164686203	0.835948090036	0.312535912292	0.368333996577	0.412222412373	0.0463460352923	0.431852601637	0	0.308448223314	0.00333483204354
650	rs111296157	7	78523064	7	78893748	0.0068	0.036	0	0.0915	0.0256	MAGI2	ENSG00000187391	7	79082890	7	79453667	2.99304514832	1	0.916572634884	rs73143027	4.144e-08	0.5346	0	intron_variant	3	1	0.669431012013	0.904556119849	0.883777186385	0.45512151551	0.0760349593103	0.229249499245	0	0.192484764052	0.145303439593	0.928053813813	0.993007348128	0.993045148321	0.587130638605	0.267164686203	0.835948090036	0.312535912292	0.368333996577	0.412222412373	0.0463460352923	0.431852601637	0	0.308448223314	0.00333483204354
651	rs111296157	7	78523064	7	78893748	0.0068	0.036	0	0.0915	0.0256	MAGI2	ENSG00000187391	7	79082890	7	79453667	2.99304514832	1	0.916572634884	rs6951989	4.144e-08	0.5346	0	intron_variant	3	1	0.669431012013	0.904556119849	0.883777186385	0.45512151551	0.0760349593103	0.229249499245	0	0.192484764052	0.145303439593	0.928053813813	0.993007348128	0.993045148321	0.587130638605	0.267164686203	0.835948090036	0.312535912292	0.368333996577	0.412222412373	0.0463460352923	0.431852601637	0	0.308448223314	0.00333483204354
652	rs111296157	7	78523064	7	78893748	0.0068	0.036	0	0.0915	0.0256	MAGI2	ENSG00000187391	7	79082890	7	79453667	2.99304514832	1	0.941045505625	rs73143043	3.846e-08	0.5361	0	intron_variant	3	1	0.669431012013	0.904556119849	0.883777186385	0.45512151551	0.0760349593103	0.229249499245	0	0.192484764052	0.145303439593	0.928053813813	0.993007348128	0.993045148321	0.587130638605	0.267164686203	0.835948090036	0.312535912292	0.368333996577	0.412222412373	0.0463460352923	0.431852601637	0	0.308448223314	0.00333483204354
653	rs111296157	7	78523064	7	78893748	0.0068	0.036	0	0.0915	0.0256	MAGI2	ENSG00000187391	7	79082890	7	79453667	2.99304514832	1	0.941045505625	rs138002846	3.846e-08	0.5361	0	intron_variant	3	1	0.669431012013	0.904556119849	0.883777186385	0.45512151551	0.0760349593103	0.229249499245	0	0.192484764052	0.145303439593	0.928053813813	0.993007348128	0.993045148321	0.587130638605	0.267164686203	0.835948090036	0.312535912292	0.368333996577	0.412222412373	0.0463460352923	0.431852601637	0	0.308448223314	0.00333483204354
654	rs111296157	7	78523064	7	78893748	0.0068	0.036	0	0.0915	0.0256	MAGI2	ENSG00000187391	7	79082890	7	79453667	2.99304514832	1	0.838175039361	rs73137258	4.737e-08	0.5364	0	intron_variant	3	1	0.669431012013	0.904556119849	0.883777186385	0.45512151551	0.0760349593103	0.229249499245	0	0.192484764052	0.145303439593	0.928053813813	0.993007348128	0.993045148321	0.587130638605	0.267164686203	0.835948090036	0.312535912292	0.368333996577	0.412222412373	0.0463460352923	0.431852601637	0	0.308448223314	0.00333483204354
655	rs111296157	7	78523064	7	78893748	0.0068	0.036	0	0.0915	0.0256	MAGI2	ENSG00000187391	7	79082890	7	79453667	2.99304514832	1	0.952486210116	rs113459111	2.53e-08	0.5432	0	intron_variant	3	1	0.669431012013	0.904556119849	0.883777186385	0.45512151551	0.0760349593103	0.229249499245	0	0.192484764052	0.145303439593	0.928053813813	0.993007348128	0.993045148321	0.587130638605	0.267164686203	0.835948090036	0.312535912292	0.368333996577	0.412222412373	0.0463460352923	0.431852601637	0	0.308448223314	0.00333483204354
656	rs111296157	7	78523064	7	78893748	0.0068	0.036	0	0.0915	0.0256	MAGI2	ENSG00000187391	7	79082890	7	79453667	2.99304514832	1	0.952486210116	rs73143084	2.53e-08	0.5432	0	intron_variant	3	1	0.669431012013	0.904556119849	0.883777186385	0.45512151551	0.0760349593103	0.229249499245	0	0.192484764052	0.145303439593	0.928053813813	0.993007348128	0.993045148321	0.587130638605	0.267164686203	0.835948090036	0.312535912292	0.368333996577	0.412222412373	0.0463460352923	0.431852601637	0	0.308448223314	0.00333483204354
657	rs111296157	7	78523064	7	78893748	0.0068	0.036	0	0.0915	0.0256	MAGI2	ENSG00000187391	7	79082890	7	79453667	2.99304514832	1	0.929162972761	rs141650299	3.584e-08	0.5375	0	intron_variant	3	1	0.669431012013	0.904556119849	0.883777186385	0.45512151551	0.0760349593103	0.229249499245	0	0.192484764052	0.145303439593	0.928053813813	0.993007348128	0.993045148321	0.587130638605	0.267164686203	0.835948090036	0.312535912292	0.368333996577	0.412222412373	0.0463460352923	0.431852601637	0	0.308448223314	0.00333483204354
658	rs111296157	7	78523064	7	78893748	0.0068	0.036	0	0.0915	0.0256	MAGI2	ENSG00000187391	7	79082890	7	79453667	2.99304514832	1	0.908045091396	rs521851	9.466e-09	0.5437	0	intron_variant	3	1	0.669431012013	0.904556119849	0.883777186385	0.45512151551	0.0760349593103	0.229249499245	0	0.192484764052	0.145303439593	0.928053813813	0.993007348128	0.993045148321	0.587130638605	0.267164686203	0.835948090036	0.312535912292	0.368333996577	0.412222412373	0.0463460352923	0.431852601637	0	0.308448223314	0.00333483204354
659	rs111296157	7	78523064	7	78893748	0.0068	0.036	0	0.0915	0.0256	MAGI2	ENSG00000187391	7	79082890	7	79453667	2.99304514832	1	0.929162972761	rs142475793	3.584e-08	0.5375	0	intron_variant	3	1	0.669431012013	0.904556119849	0.883777186385	0.45512151551	0.0760349593103	0.229249499245	0	0.192484764052	0.145303439593	0.928053813813	0.993007348128	0.993045148321	0.587130638605	0.267164686203	0.835948090036	0.312535912292	0.368333996577	0.412222412373	0.0463460352923	0.431852601637	0	0.308448223314	0.00333483204354
660	rs111296157	7	78523064	7	78893748	0.0068	0.036	0	0.0915	0.0256	MAGI2	ENSG00000187391	7	79082890	7	79453667	2.99304514832	1	0.916572634884	rs17390355	4.144e-08	0.5346	0	intron_variant	3	1	0.669431012013	0.904556119849	0.883777186385	0.45512151551	0.0760349593103	0.229249499245	0	0.192484764052	0.145303439593	0.928053813813	0.993007348128	0.993045148321	0.587130638605	0.267164686203	0.835948090036	0.312535912292	0.368333996577	0.412222412373	0.0463460352923	0.431852601637	0	0.308448223314	0.00333483204354
661	rs111296157	7	78523064	7	78893748	0.0068	0.036	0	0.0915	0.0256	MAGI2	ENSG00000187391	7	79082890	7	79453667	2.99304514832	1	0.952486210116	rs73143070	3.23e-08	0.5388	0	intron_variant	3	1	0.669431012013	0.904556119849	0.883777186385	0.45512151551	0.0760349593103	0.229249499245	0	0.192484764052	0.145303439593	0.928053813813	0.993007348128	0.993045148321	0.587130638605	0.267164686203	0.835948090036	0.312535912292	0.368333996577	0.412222412373	0.0463460352923	0.431852601637	0	0.308448223314	0.00333483204354
662	rs111296157	7	78523064	7	78893748	0.0068	0.036	0	0.0915	0.0256	MAGI2	ENSG00000187391	7	79082890	7	79453667	2.99304514832	1	0.952486210116	rs73143055	3.846e-08	0.5361	0	intron_variant	3	1	0.669431012013	0.904556119849	0.883777186385	0.45512151551	0.0760349593103	0.229249499245	0	0.192484764052	0.145303439593	0.928053813813	0.993007348128	0.993045148321	0.587130638605	0.267164686203	0.835948090036	0.312535912292	0.368333996577	0.412222412373	0.0463460352923	0.431852601637	0	0.308448223314	0.00333483204354
663	rs111296157	7	78523064	7	78893748	0.0068	0.036	0	0.0915	0.0256	MAGI2	ENSG00000187391	7	79082890	7	79453667	2.99304514832	1	0.952486210116	rs73143059	3.23e-08	0.5388	0	intron_variant	3	1	0.669431012013	0.904556119849	0.883777186385	0.45512151551	0.0760349593103	0.229249499245	0	0.192484764052	0.145303439593	0.928053813813	0.993007348128	0.993045148321	0.587130638605	0.267164686203	0.835948090036	0.312535912292	0.368333996577	0.412222412373	0.0463460352923	0.431852601637	0	0.308448223314	0.00333483204354
664	rs111296157	7	78523064	7	78893748	0.0068	0.036	0	0.0915	0.0256	MAGI2	ENSG00000187391	7	79082890	7	79453667	2.99304514832	1	0.952486210116	rs7789403	2.644e-08	0.5428	0	intron_variant	3	1	0.669431012013	0.904556119849	0.883777186385	0.45512151551	0.0760349593103	0.229249499245	0	0.192484764052	0.145303439593	0.928053813813	0.993007348128	0.993045148321	0.587130638605	0.267164686203	0.835948090036	0.312535912292	0.368333996577	0.412222412373	0.0463460352923	0.431852601637	0	0.308448223314	0.00333483204354
665	rs111296157	7	78523064	7	78893748	0.0068	0.036	0	0.0915	0.0256	MAGI2	ENSG00000187391	7	79082890	7	79453667	2.99304514832	1	0.916572634884	rs6951658	4.144e-08	0.5346	0	intron_variant	3	1	0.669431012013	0.904556119849	0.883777186385	0.45512151551	0.0760349593103	0.229249499245	0	0.192484764052	0.145303439593	0.928053813813	0.993007348128	0.993045148321	0.587130638605	0.267164686203	0.835948090036	0.312535912292	0.368333996577	0.412222412373	0.0463460352923	0.431852601637	0	0.308448223314	0.00333483204354
666	rs111296157	7	78523064	7	78893748	0.0068	0.036	0	0.0915	0.0256	MAGI2	ENSG00000187391	7	79082890	7	79453667	2.99304514832	1	0.929162972761	rs73143039	3.584e-08	0.5375	0	intron_variant	3	1	0.669431012013	0.904556119849	0.883777186385	0.45512151551	0.0760349593103	0.229249499245	0	0.192484764052	0.145303439593	0.928053813813	0.993007348128	0.993045148321	0.587130638605	0.267164686203	0.835948090036	0.312535912292	0.368333996577	0.412222412373	0.0463460352923	0.431852601637	0	0.308448223314	0.00333483204354
667	rs111296157	7	78523064	7	78893748	0.0068	0.036	0	0.0915	0.0256	MAGI2	ENSG00000187391	7	79082890	7	79453667	2.99304514832	1	0.952486210116	rs150944644	3.846e-08	0.5361	0	intron_variant	3	1	0.669431012013	0.904556119849	0.883777186385	0.45512151551	0.0760349593103	0.229249499245	0	0.192484764052	0.145303439593	0.928053813813	0.993007348128	0.993045148321	0.587130638605	0.267164686203	0.835948090036	0.312535912292	0.368333996577	0.412222412373	0.0463460352923	0.431852601637	0	0.308448223314	0.00333483204354
668	rs111296157	7	78523064	7	78893748	0.0068	0.036	0	0.0915	0.0256	MAGI2	ENSG00000187391	7	79082890	7	79453667	2.99304514832	1	0.905148640449	rs17455327	4.144e-08	0.5346	0	intron_variant	3	1	0.669431012013	0.904556119849	0.883777186385	0.45512151551	0.0760349593103	0.229249499245	0	0.192484764052	0.145303439593	0.928053813813	0.993007348128	0.993045148321	0.587130638605	0.267164686203	0.835948090036	0.312535912292	0.368333996577	0.412222412373	0.0463460352923	0.431852601637	0	0.308448223314	0.00333483204354
669	rs111296157	7	78523064	7	78893748	0.0068	0.036	0	0.0915	0.0256	MAGI2	ENSG00000187391	7	79082890	7	79453667	2.99304514832	1	0.929162972761	rs117038961	3.584e-08	0.5375	0	intron_variant	3	1	0.669431012013	0.904556119849	0.883777186385	0.45512151551	0.0760349593103	0.229249499245	0	0.192484764052	0.145303439593	0.928053813813	0.993007348128	0.993045148321	0.587130638605	0.267164686203	0.835948090036	0.312535912292	0.368333996577	0.412222412373	0.0463460352923	0.431852601637	0	0.308448223314	0.00333483204354
670	rs111296157	7	78523064	7	78893748	0.0068	0.036	0	0.0915	0.0256	MAGI2	ENSG00000187391	7	79082890	7	79453667	2.99304514832	1	0.929162972761	rs6957268	3.584e-08	0.5375	0	intron_variant	3	1	0.669431012013	0.904556119849	0.883777186385	0.45512151551	0.0760349593103	0.229249499245	0	0.192484764052	0.145303439593	0.928053813813	0.993007348128	0.993045148321	0.587130638605	0.267164686203	0.835948090036	0.312535912292	0.368333996577	0.412222412373	0.0463460352923	0.431852601637	0	0.308448223314	0.00333483204354
671	rs111296157	7	78523064	7	78893748	0.0068	0.036	0	0.0915	0.0256	MAGI2	ENSG00000187391	7	79082890	7	79453667	2.99304514832	1	0.916572634884	rs73137294	3.584e-08	0.5375	0	intron_variant	3	1	0.669431012013	0.904556119849	0.883777186385	0.45512151551	0.0760349593103	0.229249499245	0	0.192484764052	0.145303439593	0.928053813813	0.993007348128	0.993045148321	0.587130638605	0.267164686203	0.835948090036	0.312535912292	0.368333996577	0.412222412373	0.0463460352923	0.431852601637	0	0.308448223314	0.00333483204354
672	rs111296157	7	78523064	7	78893748	0.0068	0.036	0	0.0915	0.0256	MAGI2	ENSG00000187391	7	79082890	7	79453667	2.99304514832	1	0.929162972761	rs111922753	3.584e-08	0.5375	0	intron_variant	3	1	0.669431012013	0.904556119849	0.883777186385	0.45512151551	0.0760349593103	0.229249499245	0	0.192484764052	0.145303439593	0.928053813813	0.993007348128	0.993045148321	0.587130638605	0.267164686203	0.835948090036	0.312535912292	0.368333996577	0.412222412373	0.0463460352923	0.431852601637	0	0.308448223314	0.00333483204354
673	rs17455327	7	78469638	7	78840322	0.0068	0.036	0.005	0.0915	0.0297	MAGI2	ENSG00000187391	7	79082890	7	79453667	2.99424359581	1	0.975954313216	rs73143040	3.584e-08	0.5375	0	intron_variant	3	1	0.675317648132	0.923221190791	0.881188841549	0.456490570416	0.0660599409866	0.098204932875	0	0.346119432097	0.159570553353	0.871568801023	0.993794252784	0.994243595807	0.667534871208	0.266144255382	0.869861122879	0.308268021622	0.381299140847	0.404140918823	0.0934232591712	0.519044055871	0	0.0652624170028	0.00362912719001
674	rs17455327	7	78469638	7	78840322	0.0068	0.036	0.005	0.0915	0.0297	MAGI2	ENSG00000187391	7	79082890	7	79453667	2.99424359581	1	0.987709994896	rs73143027	4.144e-08	0.5346	0	intron_variant	3	1	0.675317648132	0.923221190791	0.881188841549	0.456490570416	0.0660599409866	0.098204932875	0	0.346119432097	0.159570553353	0.871568801023	0.993794252784	0.994243595807	0.667534871208	0.266144255382	0.869861122879	0.308268021622	0.381299140847	0.404140918823	0.0934232591712	0.519044055871	0	0.0652624170028	0.00362912719001
675	rs17455327	7	78469638	7	78840322	0.0068	0.036	0.005	0.0915	0.0297	MAGI2	ENSG00000187391	7	79082890	7	79453667	2.99424359581	1	0.987709994896	rs6951989	4.144e-08	0.5346	0	intron_variant	3	1	0.675317648132	0.923221190791	0.881188841549	0.456490570416	0.0660599409866	0.098204932875	0	0.346119432097	0.159570553353	0.871568801023	0.993794252784	0.994243595807	0.667534871208	0.266144255382	0.869861122879	0.308268021622	0.381299140847	0.404140918823	0.0934232591712	0.519044055871	0	0.0652624170028	0.00362912719001
676	rs17455327	7	78469638	7	78840322	0.0068	0.036	0.005	0.0915	0.0297	MAGI2	ENSG00000187391	7	79082890	7	79453667	2.99424359581	1	0.964231694209	rs73143043	3.846e-08	0.5361	0	intron_variant	3	1	0.675317648132	0.923221190791	0.881188841549	0.456490570416	0.0660599409866	0.098204932875	0	0.346119432097	0.159570553353	0.871568801023	0.993794252784	0.994243595807	0.667534871208	0.266144255382	0.869861122879	0.308268021622	0.381299140847	0.404140918823	0.0934232591712	0.519044055871	0	0.0652624170028	0.00362912719001
677	rs17455327	7	78469638	7	78840322	0.0068	0.036	0.005	0.0915	0.0297	MAGI2	ENSG00000187391	7	79082890	7	79453667	2.99424359581	1	0.964231694209	rs138002846	3.846e-08	0.5361	0	intron_variant	3	1	0.675317648132	0.923221190791	0.881188841549	0.456490570416	0.0660599409866	0.098204932875	0	0.346119432097	0.159570553353	0.871568801023	0.993794252784	0.994243595807	0.667534871208	0.266144255382	0.869861122879	0.308268021622	0.381299140847	0.404140918823	0.0934232591712	0.519044055871	0	0.0652624170028	0.00362912719001
678	rs17455327	7	78469638	7	78840322	0.0068	0.036	0.005	0.0915	0.0297	MAGI2	ENSG00000187391	7	79082890	7	79453667	2.99424359581	1	0.904741490041	rs73137258	4.737e-08	0.5364	0	intron_variant	3	1	0.675317648132	0.923221190791	0.881188841549	0.456490570416	0.0660599409866	0.098204932875	0	0.346119432097	0.159570553353	0.871568801023	0.993794252784	0.994243595807	0.667534871208	0.266144255382	0.869861122879	0.308268021622	0.381299140847	0.404140918823	0.0934232591712	0.519044055871	0	0.0652624170028	0.00362912719001
679	rs17455327	7	78469638	7	78840322	0.0068	0.036	0.005	0.0915	0.0297	MAGI2	ENSG00000187391	7	79082890	7	79453667	2.99424359581	1	0.952054887289	rs113459111	2.53e-08	0.5432	0	intron_variant	3	1	0.675317648132	0.923221190791	0.881188841549	0.456490570416	0.0660599409866	0.098204932875	0	0.346119432097	0.159570553353	0.871568801023	0.993794252784	0.994243595807	0.667534871208	0.266144255382	0.869861122879	0.308268021622	0.381299140847	0.404140918823	0.0934232591712	0.519044055871	0	0.0652624170028	0.00362912719001
680	rs17455327	7	78469638	7	78840322	0.0068	0.036	0.005	0.0915	0.0297	MAGI2	ENSG00000187391	7	79082890	7	79453667	2.99424359581	1	0.952054887289	rs73143084	2.53e-08	0.5432	0	intron_variant	3	1	0.675317648132	0.923221190791	0.881188841549	0.456490570416	0.0660599409866	0.098204932875	0	0.346119432097	0.159570553353	0.871568801023	0.993794252784	0.994243595807	0.667534871208	0.266144255382	0.869861122879	0.308268021622	0.381299140847	0.404140918823	0.0934232591712	0.519044055871	0	0.0652624170028	0.00362912719001
681	rs17455327	7	78469638	7	78840322	0.0068	0.036	0.005	0.0915	0.0297	MAGI2	ENSG00000187391	7	79082890	7	79453667	2.99424359581	1	0.975954313216	rs141650299	3.584e-08	0.5375	0	intron_variant	3	1	0.675317648132	0.923221190791	0.881188841549	0.456490570416	0.0660599409866	0.098204932875	0	0.346119432097	0.159570553353	0.871568801023	0.993794252784	0.994243595807	0.667534871208	0.266144255382	0.869861122879	0.308268021622	0.381299140847	0.404140918823	0.0934232591712	0.519044055871	0	0.0652624170028	0.00362912719001
682	rs17455327	7	78469638	7	78840322	0.0068	0.036	0.005	0.0915	0.0297	MAGI2	ENSG00000187391	7	79082890	7	79453667	2.99424359581	1	0.907429613281	rs521851	9.466e-09	0.5437	0	intron_variant	3	1	0.675317648132	0.923221190791	0.881188841549	0.456490570416	0.0660599409866	0.098204932875	0	0.346119432097	0.159570553353	0.871568801023	0.993794252784	0.994243595807	0.667534871208	0.266144255382	0.869861122879	0.308268021622	0.381299140847	0.404140918823	0.0934232591712	0.519044055871	0	0.0652624170028	0.00362912719001
683	rs17455327	7	78469638	7	78840322	0.0068	0.036	0.005	0.0915	0.0297	MAGI2	ENSG00000187391	7	79082890	7	79453667	2.99424359581	1	0.975954313216	rs142475793	3.584e-08	0.5375	0	intron_variant	3	1	0.675317648132	0.923221190791	0.881188841549	0.456490570416	0.0660599409866	0.098204932875	0	0.346119432097	0.159570553353	0.871568801023	0.993794252784	0.994243595807	0.667534871208	0.266144255382	0.869861122879	0.308268021622	0.381299140847	0.404140918823	0.0934232591712	0.519044055871	0	0.0652624170028	0.00362912719001
684	rs17455327	7	78469638	7	78840322	0.0068	0.036	0.005	0.0915	0.0297	MAGI2	ENSG00000187391	7	79082890	7	79453667	2.99424359581	1	0.987709994896	rs17390355	4.144e-08	0.5346	0	intron_variant	3	1	0.675317648132	0.923221190791	0.881188841549	0.456490570416	0.0660599409866	0.098204932875	0	0.346119432097	0.159570553353	0.871568801023	0.993794252784	0.994243595807	0.667534871208	0.266144255382	0.869861122879	0.308268021622	0.381299140847	0.404140918823	0.0934232591712	0.519044055871	0	0.0652624170028	0.00362912719001
685	rs17455327	7	78469638	7	78840322	0.0068	0.036	0.005	0.0915	0.0297	MAGI2	ENSG00000187391	7	79082890	7	79453667	2.99424359581	1	0.952054887289	rs73143070	3.23e-08	0.5388	0	intron_variant	3	1	0.675317648132	0.923221190791	0.881188841549	0.456490570416	0.0660599409866	0.098204932875	0	0.346119432097	0.159570553353	0.871568801023	0.993794252784	0.994243595807	0.667534871208	0.266144255382	0.869861122879	0.308268021622	0.381299140847	0.404140918823	0.0934232591712	0.519044055871	0	0.0652624170028	0.00362912719001
686	rs17455327	7	78469638	7	78840322	0.0068	0.036	0.005	0.0915	0.0297	MAGI2	ENSG00000187391	7	79082890	7	79453667	2.99424359581	1	0.952054887289	rs73143055	3.846e-08	0.5361	0	intron_variant	3	1	0.675317648132	0.923221190791	0.881188841549	0.456490570416	0.0660599409866	0.098204932875	0	0.346119432097	0.159570553353	0.871568801023	0.993794252784	0.994243595807	0.667534871208	0.266144255382	0.869861122879	0.308268021622	0.381299140847	0.404140918823	0.0934232591712	0.519044055871	0	0.0652624170028	0.00362912719001
687	rs17455327	7	78469638	7	78840322	0.0068	0.036	0.005	0.0915	0.0297	MAGI2	ENSG00000187391	7	79082890	7	79453667	2.99424359581	1	0.952054887289	rs73143059	3.23e-08	0.5388	0	intron_variant	3	1	0.675317648132	0.923221190791	0.881188841549	0.456490570416	0.0660599409866	0.098204932875	0	0.346119432097	0.159570553353	0.871568801023	0.993794252784	0.994243595807	0.667534871208	0.266144255382	0.869861122879	0.308268021622	0.381299140847	0.404140918823	0.0934232591712	0.519044055871	0	0.0652624170028	0.00362912719001
688	rs17455327	7	78469638	7	78840322	0.0068	0.036	0.005	0.0915	0.0297	MAGI2	ENSG00000187391	7	79082890	7	79453667	2.99424359581	1	0.952054887289	rs7789403	2.644e-08	0.5428	0	intron_variant	3	1	0.675317648132	0.923221190791	0.881188841549	0.456490570416	0.0660599409866	0.098204932875	0	0.346119432097	0.159570553353	0.871568801023	0.993794252784	0.994243595807	0.667534871208	0.266144255382	0.869861122879	0.308268021622	0.381299140847	0.404140918823	0.0934232591712	0.519044055871	0	0.0652624170028	0.00362912719001
689	rs17455327	7	78469638	7	78840322	0.0068	0.036	0.005	0.0915	0.0297	MAGI2	ENSG00000187391	7	79082890	7	79453667	2.99424359581	1	0.987709994896	rs6951658	4.144e-08	0.5346	0	intron_variant	3	1	0.675317648132	0.923221190791	0.881188841549	0.456490570416	0.0660599409866	0.098204932875	0	0.346119432097	0.159570553353	0.871568801023	0.993794252784	0.994243595807	0.667534871208	0.266144255382	0.869861122879	0.308268021622	0.381299140847	0.404140918823	0.0934232591712	0.519044055871	0	0.0652624170028	0.00362912719001
690	rs17455327	7	78469638	7	78840322	0.0068	0.036	0.005	0.0915	0.0297	MAGI2	ENSG00000187391	7	79082890	7	79453667	2.99424359581	1	0.975954313216	rs73143039	3.584e-08	0.5375	0	intron_variant	3	1	0.675317648132	0.923221190791	0.881188841549	0.456490570416	0.0660599409866	0.098204932875	0	0.346119432097	0.159570553353	0.871568801023	0.993794252784	0.994243595807	0.667534871208	0.266144255382	0.869861122879	0.308268021622	0.381299140847	0.404140918823	0.0934232591712	0.519044055871	0	0.0652624170028	0.00362912719001
691	rs17455327	7	78469638	7	78840322	0.0068	0.036	0.005	0.0915	0.0297	MAGI2	ENSG00000187391	7	79082890	7	79453667	2.99424359581	1	0.952054887289	rs150944644	3.846e-08	0.5361	0	intron_variant	3	1	0.675317648132	0.923221190791	0.881188841549	0.456490570416	0.0660599409866	0.098204932875	0	0.346119432097	0.159570553353	0.871568801023	0.993794252784	0.994243595807	0.667534871208	0.266144255382	0.869861122879	0.308268021622	0.381299140847	0.404140918823	0.0934232591712	0.519044055871	0	0.0652624170028	0.00362912719001
692	rs17455327	7	78469638	7	78840322	0.0068	0.036	0.005	0.0915	0.0297	MAGI2	ENSG00000187391	7	79082890	7	79453667	2.99424359581	1	1	rs17455327	4.144e-08	0.5346	1	intron_variant	3	1	0.675317648132	0.923221190791	0.881188841549	0.456490570416	0.0660599409866	0.098204932875	0	0.346119432097	0.159570553353	0.871568801023	0.993794252784	0.994243595807	0.667534871208	0.266144255382	0.869861122879	0.308268021622	0.381299140847	0.404140918823	0.0934232591712	0.519044055871	0	0.0652624170028	0.00362912719001
693	rs17455327	7	78469638	7	78840322	0.0068	0.036	0.005	0.0915	0.0297	MAGI2	ENSG00000187391	7	79082890	7	79453667	2.99424359581	1	0.975954313216	rs117038961	3.584e-08	0.5375	0	intron_variant	3	1	0.675317648132	0.923221190791	0.881188841549	0.456490570416	0.0660599409866	0.098204932875	0	0.346119432097	0.159570553353	0.871568801023	0.993794252784	0.994243595807	0.667534871208	0.266144255382	0.869861122879	0.308268021622	0.381299140847	0.404140918823	0.0934232591712	0.519044055871	0	0.0652624170028	0.00362912719001
694	rs17455327	7	78469638	7	78840322	0.0068	0.036	0.005	0.0915	0.0297	MAGI2	ENSG00000187391	7	79082890	7	79453667	2.99424359581	1	0.975954313216	rs6957268	3.584e-08	0.5375	0	intron_variant	3	1	0.675317648132	0.923221190791	0.881188841549	0.456490570416	0.0660599409866	0.098204932875	0	0.346119432097	0.159570553353	0.871568801023	0.993794252784	0.994243595807	0.667534871208	0.266144255382	0.869861122879	0.308268021622	0.381299140847	0.404140918823	0.0934232591712	0.519044055871	0	0.0652624170028	0.00362912719001
695	rs17455327	7	78469638	7	78840322	0.0068	0.036	0.005	0.0915	0.0297	MAGI2	ENSG00000187391	7	79082890	7	79453667	2.99424359581	1	0.987709994896	rs73137294	3.584e-08	0.5375	0	intron_variant	3	1	0.675317648132	0.923221190791	0.881188841549	0.456490570416	0.0660599409866	0.098204932875	0	0.346119432097	0.159570553353	0.871568801023	0.993794252784	0.994243595807	0.667534871208	0.266144255382	0.869861122879	0.308268021622	0.381299140847	0.404140918823	0.0934232591712	0.519044055871	0	0.0652624170028	0.00362912719001
696	rs17455327	7	78469638	7	78840322	0.0068	0.036	0.005	0.0915	0.0297	MAGI2	ENSG00000187391	7	79082890	7	79453667	2.99424359581	1	0.975954313216	rs111922753	3.584e-08	0.5375	0	intron_variant	3	1	0.675317648132	0.923221190791	0.881188841549	0.456490570416	0.0660599409866	0.098204932875	0	0.346119432097	0.159570553353	0.871568801023	0.993794252784	0.994243595807	0.667534871208	0.266144255382	0.869861122879	0.308268021622	0.381299140847	0.404140918823	0.0934232591712	0.519044055871	0	0.0652624170028	0.00362912719001
697	rs113886669	7	78462096	7	78832780	0.0076	0.0346	0.004	0.0895	0.0276	MAGI2	ENSG00000187391	7	79082890	7	79453667	2.99437805651	1	0.952021712656	rs73143040	3.584e-08	0.5375	0	intron_variant	3	1	0.674293263422	0.923891269348	0.8824486483	0.398563205127	0.0586588958979	0.111666713036	0	0.34557928514	0.152695609296	0.866544477368	0.993965940733	0.994378056511	0.678257490475	0.238286389727	0.87405832234	0.300850138698	0.444685845753	0.398385458938	0.0904124619642	0.513835286839	0	0.0871775015768	0.00185640858078
698	rs113886669	7	78462096	7	78832780	0.0076	0.0346	0.004	0.0895	0.0276	MAGI2	ENSG00000187391	7	79082890	7	79453667	2.99437805651	1	0.962990905041	rs73143027	4.144e-08	0.5346	0	intron_variant	3	1	0.674293263422	0.923891269348	0.8824486483	0.398563205127	0.0586588958979	0.111666713036	0	0.34557928514	0.152695609296	0.866544477368	0.993965940733	0.994378056511	0.678257490475	0.238286389727	0.87405832234	0.300850138698	0.444685845753	0.398385458938	0.0904124619642	0.513835286839	0	0.0871775015768	0.00185640858078
699	rs113886669	7	78462096	7	78832780	0.0076	0.0346	0.004	0.0895	0.0276	MAGI2	ENSG00000187391	7	79082890	7	79453667	2.99437805651	1	0.962990905041	rs6951989	4.144e-08	0.5346	0	intron_variant	3	1	0.674293263422	0.923891269348	0.8824486483	0.398563205127	0.0586588958979	0.111666713036	0	0.34557928514	0.152695609296	0.866544477368	0.993965940733	0.994378056511	0.678257490475	0.238286389727	0.87405832234	0.300850138698	0.444685845753	0.398385458938	0.0904124619642	0.513835286839	0	0.0871775015768	0.00185640858078
700	rs113886669	7	78462096	7	78832780	0.0076	0.0346	0.004	0.0895	0.0276	MAGI2	ENSG00000187391	7	79082890	7	79453667	2.99437805651	1	0.940593504964	rs73143043	3.846e-08	0.5361	0	intron_variant	3	1	0.674293263422	0.923891269348	0.8824486483	0.398563205127	0.0586588958979	0.111666713036	0	0.34557928514	0.152695609296	0.866544477368	0.993965940733	0.994378056511	0.678257490475	0.238286389727	0.87405832234	0.300850138698	0.444685845753	0.398385458938	0.0904124619642	0.513835286839	0	0.0871775015768	0.00185640858078
701	rs113886669	7	78462096	7	78832780	0.0076	0.0346	0.004	0.0895	0.0276	MAGI2	ENSG00000187391	7	79082890	7	79453667	2.99437805651	1	0.940593504964	rs138002846	3.846e-08	0.5361	0	intron_variant	3	1	0.674293263422	0.923891269348	0.8824486483	0.398563205127	0.0586588958979	0.111666713036	0	0.34557928514	0.152695609296	0.866544477368	0.993965940733	0.994378056511	0.678257490475	0.238286389727	0.87405832234	0.300850138698	0.444685845753	0.398385458938	0.0904124619642	0.513835286839	0	0.0871775015768	0.00185640858078
702	rs113886669	7	78462096	7	78832780	0.0076	0.0346	0.004	0.0895	0.0276	MAGI2	ENSG00000187391	7	79082890	7	79453667	2.99437805651	1	0.951939754276	rs73137258	4.737e-08	0.5364	0	intron_variant	3	1	0.674293263422	0.923891269348	0.8824486483	0.398563205127	0.0586588958979	0.111666713036	0	0.34557928514	0.152695609296	0.866544477368	0.993965940733	0.994378056511	0.678257490475	0.238286389727	0.87405832234	0.300850138698	0.444685845753	0.398385458938	0.0904124619642	0.513835286839	0	0.0871775015768	0.00185640858078
703	rs113886669	7	78462096	7	78832780	0.0076	0.0346	0.004	0.0895	0.0276	MAGI2	ENSG00000187391	7	79082890	7	79453667	2.99437805651	1	0.928233975601	rs113459111	2.53e-08	0.5432	0	intron_variant	3	1	0.674293263422	0.923891269348	0.8824486483	0.398563205127	0.0586588958979	0.111666713036	0	0.34557928514	0.152695609296	0.866544477368	0.993965940733	0.994378056511	0.678257490475	0.238286389727	0.87405832234	0.300850138698	0.444685845753	0.398385458938	0.0904124619642	0.513835286839	0	0.0871775015768	0.00185640858078
704	rs113886669	7	78462096	7	78832780	0.0076	0.0346	0.004	0.0895	0.0276	MAGI2	ENSG00000187391	7	79082890	7	79453667	2.99437805651	1	0.928233975601	rs73143084	2.53e-08	0.5432	0	intron_variant	3	1	0.674293263422	0.923891269348	0.8824486483	0.398563205127	0.0586588958979	0.111666713036	0	0.34557928514	0.152695609296	0.866544477368	0.993965940733	0.994378056511	0.678257490475	0.238286389727	0.87405832234	0.300850138698	0.444685845753	0.398385458938	0.0904124619642	0.513835286839	0	0.0871775015768	0.00185640858078
705	rs113886669	7	78462096	7	78832780	0.0076	0.0346	0.004	0.0895	0.0276	MAGI2	ENSG00000187391	7	79082890	7	79453667	2.99437805651	1	0.952021712656	rs141650299	3.584e-08	0.5375	0	intron_variant	3	1	0.674293263422	0.923891269348	0.8824486483	0.398563205127	0.0586588958979	0.111666713036	0	0.34557928514	0.152695609296	0.866544477368	0.993965940733	0.994378056511	0.678257490475	0.238286389727	0.87405832234	0.300850138698	0.444685845753	0.398385458938	0.0904124619642	0.513835286839	0	0.0871775015768	0.00185640858078
706	rs113886669	7	78462096	7	78832780	0.0076	0.0346	0.004	0.0895	0.0276	MAGI2	ENSG00000187391	7	79082890	7	79453667	2.99437805651	1	0.8847471721	rs521851	9.466e-09	0.5437	0	intron_variant	3	1	0.674293263422	0.923891269348	0.8824486483	0.398563205127	0.0586588958979	0.111666713036	0	0.34557928514	0.152695609296	0.866544477368	0.993965940733	0.994378056511	0.678257490475	0.238286389727	0.87405832234	0.300850138698	0.444685845753	0.398385458938	0.0904124619642	0.513835286839	0	0.0871775015768	0.00185640858078
707	rs113886669	7	78462096	7	78832780	0.0076	0.0346	0.004	0.0895	0.0276	MAGI2	ENSG00000187391	7	79082890	7	79453667	2.99437805651	1	0.952021712656	rs142475793	3.584e-08	0.5375	0	intron_variant	3	1	0.674293263422	0.923891269348	0.8824486483	0.398563205127	0.0586588958979	0.111666713036	0	0.34557928514	0.152695609296	0.866544477368	0.993965940733	0.994378056511	0.678257490475	0.238286389727	0.87405832234	0.300850138698	0.444685845753	0.398385458938	0.0904124619642	0.513835286839	0	0.0871775015768	0.00185640858078
708	rs113886669	7	78462096	7	78832780	0.0076	0.0346	0.004	0.0895	0.0276	MAGI2	ENSG00000187391	7	79082890	7	79453667	2.99437805651	1	0.962990905041	rs17390355	4.144e-08	0.5346	0	intron_variant	3	1	0.674293263422	0.923891269348	0.8824486483	0.398563205127	0.0586588958979	0.111666713036	0	0.34557928514	0.152695609296	0.866544477368	0.993965940733	0.994378056511	0.678257490475	0.238286389727	0.87405832234	0.300850138698	0.444685845753	0.398385458938	0.0904124619642	0.513835286839	0	0.0871775015768	0.00185640858078
709	rs113886669	7	78462096	7	78832780	0.0076	0.0346	0.004	0.0895	0.0276	MAGI2	ENSG00000187391	7	79082890	7	79453667	2.99437805651	1	0.928233975601	rs73143070	3.23e-08	0.5388	0	intron_variant	3	1	0.674293263422	0.923891269348	0.8824486483	0.398563205127	0.0586588958979	0.111666713036	0	0.34557928514	0.152695609296	0.866544477368	0.993965940733	0.994378056511	0.678257490475	0.238286389727	0.87405832234	0.300850138698	0.444685845753	0.398385458938	0.0904124619642	0.513835286839	0	0.0871775015768	0.00185640858078
710	rs113886669	7	78462096	7	78832780	0.0076	0.0346	0.004	0.0895	0.0276	MAGI2	ENSG00000187391	7	79082890	7	79453667	2.99437805651	1	0.928233975601	rs73143055	3.846e-08	0.5361	0	intron_variant	3	1	0.674293263422	0.923891269348	0.8824486483	0.398563205127	0.0586588958979	0.111666713036	0	0.34557928514	0.152695609296	0.866544477368	0.993965940733	0.994378056511	0.678257490475	0.238286389727	0.87405832234	0.300850138698	0.444685845753	0.398385458938	0.0904124619642	0.513835286839	0	0.0871775015768	0.00185640858078
711	rs113886669	7	78462096	7	78832780	0.0076	0.0346	0.004	0.0895	0.0276	MAGI2	ENSG00000187391	7	79082890	7	79453667	2.99437805651	1	0.928233975601	rs73143059	3.23e-08	0.5388	0	intron_variant	3	1	0.674293263422	0.923891269348	0.8824486483	0.398563205127	0.0586588958979	0.111666713036	0	0.34557928514	0.152695609296	0.866544477368	0.993965940733	0.994378056511	0.678257490475	0.238286389727	0.87405832234	0.300850138698	0.444685845753	0.398385458938	0.0904124619642	0.513835286839	0	0.0871775015768	0.00185640858078
712	rs113886669	7	78462096	7	78832780	0.0076	0.0346	0.004	0.0895	0.0276	MAGI2	ENSG00000187391	7	79082890	7	79453667	2.99437805651	1	0.928233975601	rs7789403	2.644e-08	0.5428	0	intron_variant	3	1	0.674293263422	0.923891269348	0.8824486483	0.398563205127	0.0586588958979	0.111666713036	0	0.34557928514	0.152695609296	0.866544477368	0.993965940733	0.994378056511	0.678257490475	0.238286389727	0.87405832234	0.300850138698	0.444685845753	0.398385458938	0.0904124619642	0.513835286839	0	0.0871775015768	0.00185640858078
713	rs113886669	7	78462096	7	78832780	0.0076	0.0346	0.004	0.0895	0.0276	MAGI2	ENSG00000187391	7	79082890	7	79453667	2.99437805651	1	0.962990905041	rs6951658	4.144e-08	0.5346	0	intron_variant	3	1	0.674293263422	0.923891269348	0.8824486483	0.398563205127	0.0586588958979	0.111666713036	0	0.34557928514	0.152695609296	0.866544477368	0.993965940733	0.994378056511	0.678257490475	0.238286389727	0.87405832234	0.300850138698	0.444685845753	0.398385458938	0.0904124619642	0.513835286839	0	0.0871775015768	0.00185640858078
714	rs113886669	7	78462096	7	78832780	0.0076	0.0346	0.004	0.0895	0.0276	MAGI2	ENSG00000187391	7	79082890	7	79453667	2.99437805651	1	0.952021712656	rs73143039	3.584e-08	0.5375	0	intron_variant	3	1	0.674293263422	0.923891269348	0.8824486483	0.398563205127	0.0586588958979	0.111666713036	0	0.34557928514	0.152695609296	0.866544477368	0.993965940733	0.994378056511	0.678257490475	0.238286389727	0.87405832234	0.300850138698	0.444685845753	0.398385458938	0.0904124619642	0.513835286839	0	0.0871775015768	0.00185640858078
715	rs113886669	7	78462096	7	78832780	0.0076	0.0346	0.004	0.0895	0.0276	MAGI2	ENSG00000187391	7	79082890	7	79453667	2.99437805651	1	0.928233975601	rs150944644	3.846e-08	0.5361	0	intron_variant	3	1	0.674293263422	0.923891269348	0.8824486483	0.398563205127	0.0586588958979	0.111666713036	0	0.34557928514	0.152695609296	0.866544477368	0.993965940733	0.994378056511	0.678257490475	0.238286389727	0.87405832234	0.300850138698	0.444685845753	0.398385458938	0.0904124619642	0.513835286839	0	0.0871775015768	0.00185640858078
716	rs113886669	7	78462096	7	78832780	0.0076	0.0346	0.004	0.0895	0.0276	MAGI2	ENSG00000187391	7	79082890	7	79453667	2.99437805651	1	0.951104760516	rs17455327	4.144e-08	0.5346	0	intron_variant	3	1	0.674293263422	0.923891269348	0.8824486483	0.398563205127	0.0586588958979	0.111666713036	0	0.34557928514	0.152695609296	0.866544477368	0.993965940733	0.994378056511	0.678257490475	0.238286389727	0.87405832234	0.300850138698	0.444685845753	0.398385458938	0.0904124619642	0.513835286839	0	0.0871775015768	0.00185640858078
717	rs113886669	7	78462096	7	78832780	0.0076	0.0346	0.004	0.0895	0.0276	MAGI2	ENSG00000187391	7	79082890	7	79453667	2.99437805651	1	0.952021712656	rs117038961	3.584e-08	0.5375	0	intron_variant	3	1	0.674293263422	0.923891269348	0.8824486483	0.398563205127	0.0586588958979	0.111666713036	0	0.34557928514	0.152695609296	0.866544477368	0.993965940733	0.994378056511	0.678257490475	0.238286389727	0.87405832234	0.300850138698	0.444685845753	0.398385458938	0.0904124619642	0.513835286839	0	0.0871775015768	0.00185640858078
[truncated: 363 more rows]
[truncated: 29 more columns]

## Sheet: Supplementary Table 5
Feature	Source
score_mean	POSTGAP/GPrior default
score_max	POSTGAP/GPrior default
rank_mean	POSTGAP/GPrior default
rank_max	POSTGAP/GPrior default
vep_sum_mean	POSTGAP/GPrior default
vep_sum_max	POSTGAP/GPrior default
vep_mean_mean	POSTGAP/GPrior default
vep_mean_max	POSTGAP/GPrior default
GTEx_Thyroid_mean	POSTGAP/GPrior default
GTEx_Thyroid_max	POSTGAP/GPrior default
[truncated: 938 more rows]

## Sheet: Supplementary Table 6
Training set	Validation set
[truncated: 51 more rows]

[truncated: 1 more sheets: Supplementary Table 7]
